# Supplementary material for: Bothrops Jararaca Snake Venom Modulates Key Cancer-Related Proteins in Breast Tumor Cell Lines
Source: Toxins (Basel). 2021 Jul 25;13(8):519. doi: 10.3390/toxins13080519 (PMC8402457; doi:10.3390/toxins13080519)
Supplement: Supplementary file 1 [file toxins-13-00519-s001.zip]

Archive with 7 entries (5 files):
- toxins-1308565-supplementary/
- toxins-1308565-supplementary/toxins-1308565/
- toxins-1308565-supplementary/toxins-1308565/Supplemental Figures S1 - S8.pdf
- toxins-1308565-supplementary/toxins-1308565/Supplemental Table S1 - Proteomic Analysis-OK.xlsx
- toxins-1308565-supplementary/toxins-1308565/Supplemental Table S2 - Fold change analysis-OK.xlsx
- toxins-1308565-supplementary/toxins-1308565/Supplemental Table S3 - Hierarchical clustering both MCF7 and MDA-MB231-OK.xlsx
- toxins-1308565-supplementary/toxins-1308565/Supplemental Table S4 - Exclusive proteins-OK.xlsx
