# Supplementary material for: Bothrops Jararaca Snake Venom Modulates Key Cancer-Related Proteins in Breast Tumor Cell Lines
Source: Toxins (Basel). 2021 Jul 25;13(8):519. doi: 10.3390/toxins13080519 (PMC8402457; doi:10.3390/toxins13080519)
Supplement: Supplementary file 1 [file toxins-13-00519-s001.zip › toxins-1308565-supplementary/toxins-1308565/Supplemental Table S1 - Proteomic Analysis-OK.xlsx]

## Sheet: Suppl Table S1a - MCF7
Supplemental Table S1a. Mass spectrometry-based proteomics analysis of MCF-7 cell line treated with PBS (CTRL), 0.63 mg/mL and 2.5 mg/mL of B. jararaca snake venom.
	Data derived from .raw type of files generated by the LTQ-Orbitrap Velos and processed using MaxQuant software
						LFQ intensity				LFQ intensity				LFQ intensity
						Control				0.63 µg/mL				2.5 µg/mL
Accession	Gene	Protein names	Unique peptides	Score		Rep 1	Rep 2	Rep 3		Rep 1	Rep 2	Rep 3		Rep 1	Rep 2	Rep 3																	Oxidation (M) site positions
P05787	KRT8	Keratin, type II cytoskeletal 8	40	323.31		1244800000	1364700000	1458200000		1466400000	1538800000	1504000000		1441500000	1584900000	1210200000																	256;281;378;406;409
B2RA03	B2RA03	cDNA, FLJ94640, highly similar to Homo sapiens keratin 18	38	323.31		1197000000	1082200000	1248400000		1060100000	1135300000	1137400000		1019300000	1071000000	816530000																	313;335;402
P63261	ACTG1	Actin, cytoplasmic 2	1	323.31		675740000	1017000000	966510000		942500000	1106800000	1040400000		965580000	972590000	1069100000																	16;44;47;153;190;305
V9HW43	HEL-S-102	Heat shock 27 kDa protein	13	147.65		632660000	587830000	661590000		569230000	690980000	543530000		531020000	551230000	229750000																	169
V9HVZ4	HEL-S-162eP	Glyceraldehyde-3-phosphate dehydrogenase	32	277.19		535650000	574590000	554180000		735930000	765900000	686350000		607320000	691570000	203500000																	175
V9HWN7	HEL-S-87p	Fructose-bisphosphate aldolase	22	318.67		490560000	554440000	479390000		629080000	680660000	616390000		523060000	604390000	338290000																	165;251
Q06830	PRDX1	Peroxiredoxin-1	16	175.57		457880000	514360000	663970000		439140000	597310000	512750000		523920000	589980000	193600000																	100
B4DMA2	B4DMA2	cDNA FLJ54023, highly similar to Heat shock protein HSP 90-beta	24	323.31		433350000	454460000	522680000		363650000	504450000	457170000		414680000	454480000	311800000
V9HWF5	HEL-S-69p	Peptidyl-prolyl cis-trans isomerase	7	184.87		388050000	441970000	567240000		435730000	442490000	410020000		379450000	415570000	610960000																	1;136
A3KPC7	HIST1H2AH	Histone H2A	0	119.51		387390000	367370000	317190000		313380000	296160000	268740000		350860000	281150000	139720000
B3KPS3	B3KPS3	Tubulin alpha chain	3	323.31		385720000	432710000	458380000		345730000	411460000	369650000		393930000	332080000	350630000																	278
V9HWK1	HEL-S-49	Triosephosphate isomerase	26	302.83		379110000	366950000	335870000		429220000	395800000	445020000		413410000	421970000	150650000
V9HW22	HEL-S-72p	Epididymis luminal protein 33	23	300.54		338570000	298570000	416470000		310040000	443890000	350760000		362690000	391560000	153010000																	237
Q8IZ29	TUBB2C	Tubulin beta chain	1	323.31		338080000	368980000	402790000		355560000	452160000	418290000		438700000	383730000	368840000																	73;164;257;267
P06733	ENO1	Alpha-enolase	28	323.31		322730000	332550000	304510000		326270000	349710000	339730000		322520000	336210000	250770000
V9HWB8	HEL-S-30	Pyruvate kinase	4	323.31		268910000	286560000	280370000		319750000	288410000	347470000		316430000	319670000	103070000
Q0D2M2	HIST1H2BC	HIST1H2BC protein	4	82.76		260680000	189700000	203380000		174350000	204250000	159690000		192610000	204720000	459670000																	60;63
V9HWF4	HEL-S-68p	Phosphoglycerate kinase	23	323.31		244920000	246160000	261390000		326030000	256010000	260820000		219800000	252490000	190810000
P49327	FASN	Fatty acid synthase	62	323.31		219650000	189800000	187790000		198130000	250690000	219160000		247080000	204760000	216930000
K9JA46	EL52	Epididymis luminal secretory protein 52	25	306.03		201430000	217960000	248390000		199180000	285570000	223420000		212250000	204510000	267370000
A8K5I0	HEL-S-103	Epididymis secretory protein Li 103	22	323.31		200500000	168330000	215500000		181460000	221430000	202180000		207000000	219540000	300480000																	549
V9HWI5	HEL-S-15	Cofilin, non-muscle isoform	13	200.44		173100000	202330000	182070000		173950000	187640000	183750000		191800000	183340000	167660000
Q6IPT9	EEF1A1	Elongation factor 1-alpha	9	71.72		165600000	156980000	113670000		172100000	141800000	178430000		159720000	152910000	37459000
I4AY87	MIF	Epididymis secretory sperm binding protein	4	20.67		130450000	82042000	103570000		76912000	61331000	73732000		82125000	67969000	173930000
P11586	MTHFD1	C-1-tetrahydrofolate synthase, cytoplasmic	28	174.12		121210000	111640000	144990000		103770000	146940000	120080000		124730000	131120000	46896000
V9HW12	HEL-S-2a	Epididymis secretory sperm binding protein Li 2a	13	101.06		120200000	128190000	169820000		109980000	131040000	131010000		125910000	123150000	99844000
P61978	HNRNPK	Heterogeneous nuclear ribonucleoprotein K	18	203.19		120050000	111190000	109510000		110100000	169930000	110750000		135980000	120230000	77078000
P22392-2	NME2	Nucleoside diphosphate kinase B	7	100.93		117610000	138510000	146030000		114020000	159370000	130390000		153370000	139630000	217620000																	90
P13639	EEF2	Elongation factor 2	38	323.31		114320000	114290000	144600000		106540000	134320000	133100000		122450000	124090000	229230000
Q8TCG3	TPM3	Tropomyosin alpha-3 chain	6	87.71		114010000	115170000	104460000		111490000	40814000	120990000		103950000	166280000	23082000
P07737	PFN1	Profilin-1	15	176.33		112890000	178640000	212370000		140560000	127240000	175010000		171610000	185500000	90054000																	86
P22314	UBA1	Ubiquitin-like modifier-activating enzyme 1	27	318.63		112670000	82554000	81828000		99819000	111560000	106710000		111500000	98864000	106510000
Q0QF37	MDH2	Malate dehydrogenase	16	208.30		110950000	98130000	52125000		167860000	105890000	107870000		94008000	88171000	15971000
V9HW80	HEL-S-70	15S Mg(2+)-ATPase p97 subunit	36	307.37		107820000	98315000	102900000		98849000	110840000	108070000		115790000	107490000	128370000
P22626-2	HNRNPA2B1	Heterogeneous nuclear ribonucleoproteins A2/B1	16	193.75		106420000	100840000	100960000		108690000	128180000	115300000		116440000	110370000	218380000
O14745	SLC9A3R1	Na(+)/H(+) exchange regulatory cofactor NHE-RF1 (NHERF-1)	12	73.77		104760000	82144000	102440000		106870000	103240000	103740000		69667000	86997000	13628000
O43707	ACTN4	Alpha-actinin-4	19	307.16		103850000	113640000	112410000		107200000	156960000	123440000		112090000	126180000	36797000
D9IAI1	HEL-S-34	Epididymis secretory protein Li 34	13	170.22		102970000	106170000	111250000		117870000	157270000	126380000		128940000	121280000	47000000
Q9BRL5	Q9BRL5	Calmodulin	7	89.55		101200000	83916000	72552000		82687000	51408000	97681000		79688000	105690000	52891000
P10809	HSPD1	60 kDa heat shock protein, mitochondrial	25	246.87		96331000	77018000	50770000		167870000	100330000	81221000		91126000	91175000	73454000
V9HWD9	HEL107	Epididymis luminal protein 107	17	138.42		94101000	97678000	99007000		107280000	120780000	113620000		101350000	100410000	132580000
P36578	RPL4	60S ribosomal protein L4	18	91.24		88478000	93730000	112900000		77928000	105210000	100210000		99203000	93482000	68005000
V9HWH7	HEL-S-70p	5-aminoimidazole-4-carboxamide ribonucleotide formyltransferase	5	225.20		82915000	70356000	78107000		74294000	92021000	83378000		80932000	71817000	128370000
P84090	ERH	Enhancer of rudimentary homolog	5	54.59		78821000	52867000	49646000		62442000	41960000	53646000		66353000	84565000	2366500
Q2TU34	FBP1	Fructose-bisphosphatase	18	256.72		77308000	59209000	55117000		63396000	75499000	71044000		81326000	76363000	70289000
D0PNI1	YWHAZ	Epididymis luminal protein 4	12	186.47		73647000	72742000	78566000		71488000	95224000	76351000		81009000	54982000	111450000																	218
Q00610-2	CLTC	Clathrin heavy chain 1	28	233.32		72919000	87676000	82789000		72520000	87302000	78232000		74876000	72800000	134610000
Q0QEN7	ATP5B	ATP synthase subunit beta	18	143.77		71983000	39095000	29161000		98229000	58100000	44021000		56047000	49134000	51796000
E5RIW3	TBCA	Tubulin-specific chaperone A	4	67.92		71556000	74997000	60235000		62076000	19537000	66590000		60212000	80617000	62717000
V9HWC9	HEL-S-44	Superoxide dismutase [Cu-Zn]	5	54.43		69508000	87172000	50224000		88139000	109670000	88459000		89731000	91974000	14850000
Q53SS8	PCBP1	Epididymis secretory protein Li 85	8	190.48		67526000	59747000	63512000		66265000	76402000	90247000		80209000	80452000	70071000
Q13263	TRIM28	Transcription intermediary factor 1-beta	21	141.69		66898000	71303000	81025000		66573000	84362000	80572000		61622000	69309000	19789000
O75369-2	FLNB	Filamin-B	40	188.70		66107000	78945000	79884000		77268000	111640000	86914000		63645000	75387000	55912000
P25705-2	ATP5F1A	ATP synthase subunit alpha, mitochondrial	17	46.93		65213000	36999000	20391000		86829000	48144000	45487000		39305000	45183000	8761500
V9HW96	HEL-S-100n	CCT-beta (T-complex protein 1 subunit beta)	24	165.32		64216000	50866000	59969000		42123000	61183000	50610000		53941000	45077000	104660000
B3KM80	NCL	Nucleolin	23	179.16		63973000	63481000	57984000		61363000	83784000	73430000		73380000	72216000	98580000
Q5JP53	TUBB	Tubulin beta chain	4	114.69		63973000	62114000	54377000		57535000	66111000	70107000		65936000	62184000	60182000																	55;146;239;249;345
Q5T7C4	HMGB1	High mobility group protein B1	10	63.52		62211000	101750000	87200000		97577000	41754000	100350000		102740000	165610000	14639000																	132
P11940-2	PABPC1	Polyadenylate-binding protein 1 (PABP-1) (Poly(A)-binding protein 1)	10	218.27		61497000	65507000	66110000		60113000	82152000	70299000		55575000	71309000	62033000
Q6IAT1	GDI2	Rab GDP dissociation inhibitor	19	227.03		59782000	61717000	62045000		54564000	72091000	62548000		57673000	55584000	199800000
Q02790	FKBP4	Peptidyl-prolyl cis-trans isomerase FKBP4	18	111.57		56694000	51784000	40399000		35862000	48183000	37875000		40777000	48925000	78723000
B4DVJ0	B4DVJ0	Glucose-6-phosphate isomerase	10	173.74		55668000	61577000	53986000		60241000	66931000	61831000		50630000	53310000	85335000																	410
Q53YD7	EEF1G	Elongation factor 1-gamma	11	79.50		54717000	53307000	69960000		37935000	55999000	41765000		54693000	52938000	87366000
V9HW98	HEL2	Epididymis luminal protein 2	9	84.09		54224000	41877000	28886000		43481000	68615000	45861000		52425000	48692000	11680000
V9HWB9	HEL-S-133P	L-lactate dehydrogenase	16	193.41		51954000	65024000	53179000		76526000	69689000	67331000		62566000	54937000	118900000
Q9BQQ5	L27a	Ribosomal protein L27a	6	52.96		50201000	41690000	40477000		39412000	39580000	40889000		43469000	58905000	17685000
Q6FHU2	PGAM1	Phosphoglycerate mutase	8	77.22		50050000	47631000	44453000		55315000	65430000	57095000		50268000	66510000	23207000
P37802	TAGLN2	Transgelin-2	21	323.31		49642000	49861000	55381000		62909000	73235000	69966000		59634000	52020000	65737000																	130
B2R4D8	B2R4D8	60S ribosomal protein L27	4	13.17		49297000	45664000	48663000		40782000	54202000	44792000		56249000	51225000	15886000
Q5JR94	RPS8	40S ribosomal protein S8	12	155.85		48590000	40238000	49497000		34049000	37135000	41090000		39337000	34866000	33889000
P60866	RPS20	40S ribosomal protein S20	4	9.74		47617000	47739000	46744000		44137000	40143000	47644000		34041000	64354000	3577200
Q5T4B6	Q5T4B6	Thymosin-like 4	2	81.53		46963000	98927000	136970000		130660000	13418000	80674000		104420000	135120000	11331000																	7
Q8TBK5	RPL6	60S ribosomal protein L6	7	69.58		46908000	37082000	43140000		34954000	43667000	46568000		39170000	45901000	22464000
V9HWB4	HEL-S-89n	78 kDa glucose-regulated protein	19	135.66		45007000	40132000	45095000		85023000	70562000	57343000		34769000	37179000	33274000
B3KX72	B3KX72	cDNA FLJ44920 fis, clone BRAMY3011501, highly similar to Heterogeneous nuclear ribonucleoprotein U	17	158.89		44455000	44648000	54750000		41087000	40351000	44626000		45013000	42242000	59333000
F5H018	RAN	GTP-binding nuclear protein Ran	7	35.55		42542000	40074000	49415000		34102000	57626000	35191000		31456000	31829000	64599000
Q08AJ9	HIST1H2AB	Histone H2A	2	44.34		42443000	36609000	31304000		29794000	40847000	40454000		31037000	34497000	28447000
C9J9K3	RPSA	40S ribosomal protein SA	11	128.37		41837000	34832000	33755000		31357000	38503000	35889000		39502000	36767000	43896000
Q2VF42	G6PD	Glucose-6-phosphate 1-dehydrogenase	18	54.18		41425000	43595000	45670000		40707000	58720000	47455000		43099000	46007000	227860000
A8K7F6	A8K7F6	RNA helicase	7	48.35		41327000	51233000	43401000		52944000	64404000	59121000		44967000	53613000	34799000
Q5HY54	Q5HY54	Filamin-A	25	79.43		41159000	65994000	46782000		43734000	48976000	48386000		40583000	50758000	9979600
E9PC52	RBBP7	Histone-binding protein RBBP7	5	56.47		41066000	34192000	38084000		31710000	41702000	41885000		31234000	34692000	13422000
V9HW56	HEL-S-108	Epididymis secretory protein Li 108	6	68.63		40477000	29909000	22446000		36296000	34482000	48154000		35549000	45909000	1116700
B7Z254	PDIA6	Protein disulfide-isomerase A6	11	125.80		40122000	30011000	25894000		51809000	45558000	43715000		26119000	28609000	39204000
B2R491	RPS4X	40S ribosomal protein S4	11	35.64		39776000	44784000	56658000		32269000	40689000	42756000		37747000	48734000	39120000
E9PK01	EEF1D	Elongation factor 1-delta	14	113.62		39538000	36121000	41874000		38964000	36764000	48172000		41724000	49491000	45421000
Q5RKT7	RPS27A	40S ribosomal protein S27a	5	120.56		38620000	38794000	26274000		26177000	18921000	17689000		29419000	37257000	1493600
P25398	RPS12	40S ribosomal protein S12	9	92.84		38489000	33772000	23215000		37902000	44409000	40194000		38513000	40735000	17101000
P45974-2	USP5	Ubiquitin carboxyl-terminal hydrolase 5	18	170.97		38205000	28005000	31536000		31330000	41135000	38099000		34962000	29205000	60567000
V9HW72	HEL-S-94n	Epididymis secretory sperm binding protein	13	50.66		37695000	31227000	34682000		41937000	42534000	45726000		37297000	48814000	33594000
V9HW37	HEL-S-69	Epididymis secretory protein Li 69	16	136.37		36724000	37600000	47201000		34642000	43162000	35950000		38735000	33834000	72780000
P49773	HINT1	Histidine triad nucleotide-binding protein 1	6	28.86		36236000	52182000	43166000		43143000	43396000	50613000		55777000	61201000	6288400
B9A041	MDH1	Malate dehydrogenase, cytoplasmic	6	89.35		36170000	25838000	31437000		29569000	41395000	28263000		28534000	32281000	27676000
Q53HU0	Q53HU0	CCT-theta (T-complex protein 1 subunit theta)	15	76.78		35909000	37078000	40451000		38272000	36404000	41157000		41883000	38460000	47430000
Q5SRT3	CLIC1	Chloride intracellular channel protein	13	97.52		35221000	34630000	31790000		27545000	38091000	35400000		33376000	37282000	44978000																	32
B3KQT9	B3KQT9	Protein disulfide-isomerase	11	77.26		35155000	34556000	25974000		47558000	41610000	34772000		22731000	26082000	56384000
B4DFL2	IDH2	Isocitrate dehydrogenase [NADP], mitochondrial	14	47.00		33849000	26102000	20031000		47773000	33929000	26152000		27416000	19458000	22892000
A8K401	PHB	Prohibitin	13	77.60		33778000	33950000	25900000		48363000	39532000	31842000		30079000	31717000	42054000
P29373	CRABP2	Cellular retinoic acid-binding protein 2	9	58.62		33205000	42700000	43209000		42469000	57063000	39296000		31870000	47304000	10811000
V9HWH9	HEL-S-43	Protein S100	8	218.05		32485000	41859000	43707000		48078000	47769000	41397000		43498000	31648000	110550000
P09651-3	HNRNPA1	Heterogeneous nuclear ribonucleoprotein A1	12	126.74		31877000	48663000	54172000		59281000	61502000	70146000		67530000	68677000	39757000
Q53GD8	Q53GD8	Peptidylprolyl isomerase	8	33.05		31703000	24231000	28556000		34466000	42228000	36115000		27502000	45611000	8076800
P63241	EIF5A	Eukaryotic translation initiation factor 5A-1	10	100.31		31459000	49059000	54002000		55429000	58016000	49937000		47784000	48659000	111490000																	79
Q16629-3	SRSF7	Serine/arginine-rich splicing factor 7	5	12.67		31391000	21355000	22400000		31884000	3329100	37677000		23325000	49715000	4719500
P62081	RPS7	40S ribosomal protein S7	12	91.67		31380000	30388000	34815000		29532000	40734000	34187000		33793000	24782000	52237000
P05387	RPLP2	60S acidic ribosomal protein P2	11	94.46		31206000	27261000	34429000		30246000	32346000	40016000		36876000	33239000	18249000
V9HW35	HEL-S-55	Peroxiredoxin-5	10	47.87		31185000	25333000	23283000		30767000	36720000	29286000		26448000	29626000	9768300
B2R4R0	HIST1H4J	Histone H4	10	40.16		30762000	11599000	6751600		24726000	15405000	18782000		7043800	5164800	10939000
P06748-2	NPM1	Nucleophosmin	6	125.25		30581000	55086000	69893000		63542000	63846000	70705000		69839000	57810000	59392000																	81
Q7Z612	Q7Z612	Acidic ribosomal phosphoprotein P1	4	35.73		30403000	29790000	32437000		30509000	35736000	31954000		31487000	30654000	28439000
P12004	PCNA	Proliferating cell nuclear antigen	6	52.63		30348000	26542000	33069000		30171000	39332000	30232000		29091000	32600000	0
P49588	AARS1	Alanine--tRNA ligase, cytoplasmic	20	144.18		30092000	24464000	28125000		28596000	39459000	31399000		32477000	32214000	65672000
B7Z1V7	B7Z1V7	cDNA FLJ51811, highly similar to Stress-70 protein, mitochondrial	10	85.43		29947000	16613000	15668000		39655000	18472000	18674000		21300000	22226000	20015000
B4E241	SRSF3	Serine/arginine-rich splicing factor 3	3	10.66		29853000	22033000	41715000		27505000	28714000	30386000		25790000	24466000	69696000
P68032	ACTC1	Actin, alpha cardiac muscle 1	5	28.91		29252000	79634000	100420000		88878000	96614000	87844000		84653000	71421000	80581000																	46;49;84;192
P61604	HSPE1	10 kDa heat shock protein, mitochondrial	7	32.00		28776000	31512000	24754000		36372000	33278000	22964000		17273000	19845000	120500000
P31943	HNRNPH1	Heterogeneous nuclear ribonucleoprotein H	9	187.66		28738000	21226000	20937000		24413000	30126000	28528000		25867000	28703000	21333000
G3V576	HNRNPC	Heterogeneous nuclear ribonucleoproteins C1/C2	9	70.68		28422000	30015000	35391000		27523000	39080000	32825000		34413000	25941000	53251000
Q6NVY0	CACYBP	Calcyclin-binding protein	8	84.25		27926000	24402000	26396000		28465000	28496000	26505000		26799000	26053000	21034000
Q5VXV3	SET	SET (SET translocation (Myeloid leukemia-associated), isoform CRA_a) (cDNA FLJ51749, highly similar to Protein SET)	9	65.27		27907000	33414000	20358000		23251000	20776000	28460000		25627000	38642000	7201600
Q5T6L4	ASS	Argininosuccinate synthase	8	18.39		27767000	19664000	29134000		21151000	28740000	23127000		20450000	22180000	12416000
Q09666	AHNAK	Neuroblast differentiation-associated protein AHNAK	37	93.12		27734000	37679000	61703000		53853000	62708000	53350000		32570000	47154000	2272200
Q5J908	Q5J908	HCCR-binding protein 2	4	31.83		27570000	22309000	17640000		22852000	29565000	28971000		27865000	23719000	18376000
H9ZYJ2	TXN	Thioredoxin	7	37.86		27094000	56490000	66042000		49419000	88033000	58452000		50887000	54123000	205530000																	37;74
V9HWJ0	HEL-S-164nA	Epididymis secretory sperm binding protein Li 164nA	10	24.10		27067000	22544000	24167000		29197000	35143000	23977000		14992000	21061000	13450000
Q15056-2	EIF4H	Eukaryotic translation initiation factor 4H	9	30.15		26817000	19303000	20625000		23817000	29164000	30278000		26155000	26602000	8081300
Q5CAQ5	TRA1	Epididymis secretory sperm binding protein	14	87.42		26165000	25499000	25912000		54229000	36292000	34138000		22667000	19632000	10866000
E9PKZ0	RPL8	60S ribosomal protein L8	5	12.78		25898000	30544000	28633000		25559000	61983000	21544000		28307000	40770000	3934800
V9HWC6	HEL-S-39	Peptidyl-prolyl cis-trans isomerase	10	52.48		25658000	18641000	16286000		35785000	29116000	24238000		18773000	18664000	17283000
V9HWI3	HEL-S-130P	Cathepsin D	10	68.24		25486000	56775000	65069000		57568000	59592000	56817000		48480000	53647000	25355000
V9HW79	HEL-S-113	D-3-phosphoglycerate dehydrogenase	12	75.52		25406000	33003000	36287000		33570000	24594000	26664000		27638000	31204000	51957000
P04632	CAPNS1	Calpain small subunit 1 (CSS1)	7	25.55		25009000	17690000	14015000		24035000	5916700	19149000		17956000	18943000	3530800																	1
P13010	XRCC5	X-ray repair cross-complementing protein 5	11	58.02		24972000	25691000	31718000		32435000	33423000	27030000		30758000	25660000	75565000
Q9BRA2	TXNDC17	Thioredoxin domain-containing protein 17	8	46.34		24688000	27330000	18533000		16703000	18507000	23831000		21678000	28289000	8109000
V9HWE0	HEL-S-7	Annexin	13	77.02		24663000	25130000	24799000		22457000	27998000	22004000		26376000	25825000	84075000
V9HW65	HEL-S-270	Annexin	15	126.02		24593000	18313000	21221000		27651000	30945000	20475000		16587000	12908000	65283000
Q15366-3	PCBP2	Poly(rC)-binding protein 2 (Alpha-CP2) (Heterogeneous nuclear ribonucleoprotein E2) (hnRNP E2)	8	39.25		24366000	19964000	23016000		21983000	23806000	24498000		28969000	26561000	45210000
Q6NXR8	RPS3A	40S ribosomal protein S3a	8	23.00		23986000	26634000	34329000		21148000	26971000	29044000		25249000	22711000	34763000
Q15149-7	PLEC	Plectin (PCN) (PLTN) (Hemidesmosomal protein 1) (HD1) (Plectin-1)	35	103.81		23981000	22160000	25056000		22425000	26493000	30275000		25237000	26013000	43356000
P22234	PAICS	Multifunctional protein ADE2 [Includes: Phosphoribosylaminoimidazole-succinocarboxamide synthase	12	154.21		23948000	24603000	18272000		24927000	25154000	28218000		24267000	23125000	24365000
V9HWC7	HEL-S-128m	Epididymis secretory sperm binding protein Li 128m	9	71.83		23942000	31524000	34732000		29895000	40868000	25453000		29258000	28493000	183890000
P05141	SLC25A5	ADP/ATP translocase 2	4	31.82		23587000	13114000	4558800		18679000	15416000	11682000		10002000	7793700	18718000
A2A2D0	STMN1	Stathmin	4	24.54		23547000	19594000	25645000		19397000	22850000	23281000		20544000	20933000	4143400
P62269	RPS18	40S ribosomal protein S18	6	25.24		23267000	21370000	27337000		12344000	25116000	17268000		21228000	12986000	61761000
Q6NZ55	RPL13	60S ribosomal protein L13	10	37.22		22951000	32072000	21916000		18091000	32962000	25873000		24787000	35262000	22686000
J3KRE2	ARHGDIA	Rho GDP-dissociation inhibitor 1	4	45.00		22710000	22196000	24880000		21162000	23784000	28718000		23251000	28897000	16423000
P07237	P4HB	Protein disulfide-isomerase	17	74.01		22519000	21920000	24198000		31195000	37569000	27619000		18058000	14974000	55891000
H6VRG3	KRT1	Cytokeratin-1	1	39.59		22511000	4611500	4543200		8333700	12805000	2428000		5398800	7616200	0
P21796	VDAC1	Voltage-dependent anion-selective channel protein 1	9	28.70		22469000	12107000	8338200		36544000	10651000	8561400		7348300	5248900	9254700
Q53G64	Q53G64	Anterior gradient 2 homolog	6	38.95		22462000	26896000	26686000		58123000	64704000	46856000		28269000	27888000	50885000																	164
H0YA96	HNRNPD	Heterogeneous nuclear ribonucleoprotein D0	5	50.15		22161000	25313000	34692000		25112000	46413000	29894000		24436000	24852000	74326000
P52272-2	HNRNPM	Heterogeneous nuclear ribonucleoprotein M	10	34.15		21680000	29540000	26698000		25959000	31869000	23420000		24847000	23444000	28542000
P55060-3	CSE1L	Exportin-2	10	28.11		21575000	22095000	14941000		20177000	30463000	19980000		28849000	13000000	87192000
Q59GN2	RPL39P5	Putative 60S ribosomal protein L39-like 5	2	4.22		21437000	23774000	19759000		13175000	13381000	17432000		21033000	26416000	0
P30050	RPL12	60S ribosomal protein L12	5	73.62		21319000	19320000	13310000		21579000	28578000	31217000		21578000	24831000	13638000
B4DDF7	B4DDF7	cDNA FLJ53296, highly similar to Serine/threonine-protein phosphatase 2A 65 kDa regulatory subunit A alpha isoform	14	62.63		21308000	18981000	21307000		20011000	32325000	21145000		22788000	21450000	51089000
V9HWC2	HEL-S-67p	Maillard deglycase	8	53.47		21066000	20696000	19103000		26018000	30347000	28335000		29873000	21368000	39408000
E7EQR4	EZR	Ezrin	13	46.00		20558000	18507000	26005000		22523000	29574000	19210000		19485000	15748000	128120000
P62424	RPL7A	60S ribosomal protein L7a	13	44.47		20422000	26656000	22834000		16980000	23527000	22844000		22719000	23202000	6988300
Q6IAX2	RPL21	60S ribosomal protein L21	5	41.59		20358000	29367000	25636000		18203000	12255000	20971000		17153000	21498000	4526800
P51991	HNRNPA3	Heterogeneous nuclear ribonucleoprotein A3	8	18.71		20192000	27188000	24621000		28505000	44187000	32602000		34183000	31918000	26138000
V9HW39	HEL-S-100	Epididymis secretory protein Li 100	7	41.93		19626000	15340000	15042000		14059000	17930000	12232000		16943000	18093000	12141000
F5GY11	STARD10	START domain-containing protein 10	6	54.56		19298000	19426000	13799000		12971000	8957000	16090000		21986000	24736000	4678000
B4DLW8	DDX5	Probable ATP-dependent RNA helicase DDX5	9	108.82		19021000	10929000	16473000		12373000	10446000	14033000		14423000	12559000	16895000
B2R959	B2R959	cDNA, FLJ94229, highly similar to Homo sapiens heterogeneous nuclear ribonucleoprotein L	4	56.75		18975000	20194000	21507000		17976000	23670000	18853000		18969000	12620000	89042000
A4D177	CBX3	Chromobox homolog 3	7	120.02		18912000	26262000	28480000		21677000	6657800	26702000		34491000	46717000	12018000
P02545-2	LMNA	Prelamin-A/C [Cleaved into: Lamin-A/C	9	73.16		18844000	16355000	7901900		18642000	18169000	16474000		16669000	24599000	2385600
B4DWL1	B4DWL1	cDNA FLJ59240, highly similar to Far upstream element-binding protein 1	11	72.58		18696000	15911000	19962000		16525000	23501000	20776000		18731000	18164000	0
F8W118	NAP1L1	Nucleosome assembly protein 1-like 1	6	49.61		18142000	20097000	24359000		15927000	29960000	20114000		22600000	23030000	38112000
A8K7N0	A8K7N0	60S ribosomal protein L14	8	30.23		17977000	20993000	18565000		21206000	17835000	25116000		15081000	36054000	1652500
P62906	RPL10A	60S ribosomal protein L10a	6	41.79		17942000	16902000	27542000		20761000	29042000	26228000		25355000	25298000	17110000
V9HWI1	HEL-S-10	Epididymis secretory protein Li 10	8	49.69		17925000	30584000	24165000		30202000	26954000	26773000		34471000	50413000	0
A8K7T0	KYNU	Kynureninase	9	99.23		17685000	10173000	11561000		12185000	16034000	12893000		16899000	12983000	20174000
B3KUZ8	B3KUZ8	Aspartate aminotransferase	5	19.89		17185000	16160000	7394600		21658000	13601000	16114000		17617000	15309000	3619800
M0R0F0	RPS5	40S ribosomal protein S5	7	120.16		16940000	12813000	18001000		13658000	15966000	15418000		13989000	13327000	30177000
B4DY09	ILF2	Interleukin enhancer-binding factor 2	5	19.67		16936000	12319000	0		13733000	18155000	12055000		12541000	14372000	5153800
Q9BWC7	COMT	Catechol O-methyltransferase	8	59.89		16893000	15282000	16382000		10556000	16482000	15514000		17972000	16795000	92761000
P23526	AHCY	Adenosylhomocysteinase	7	27.07		16848000	14648000	17171000		15392000	11670000	17464000		16513000	21622000	62282000
P43243	MATR3	Matrin-3	10	45.60		16720000	14980000	18390000		15641000	19400000	17577000		13617000	15900000	67604000
P20674	COX5A	Cytochrome c oxidase subunit 5A, mitochondrial	3	11.90		16430000	14140000	7156200		26744000	13518000	13807000		13750000	13195000	0
Q9BR76	CORO1B	Coronin-1B	5	32.07		16228000	9011300	8916600		9743900	14460000	12654000		11087000	12840000	7023300
Q53G71	Q53G71	Calreticulin variant	10	25.69		16227000	16636000	7069800		16713000	11404000	14550000		12831000	14062000	2443000
B4E357	B4E357	Dipeptidyl peptidase 3	7	59.67		16195000	13057000	15275000		16908000	9565300	17410000		18303000	13276000	2018000
O14979-3	HNRNPDL	Heterogeneous nuclear ribonucleoprotein D-like	3	32.01		16180000	12262000	14795000		14590000	17102000	15575000		11578000	14464000	0
Q53HV2	Q53HV2	T-complex protein 1 subunit eta	10	69.53		16143000	10358000	8101700		10862000	13287000	14009000		13651000	13460000	13542000
D6R9A6	HMGB2	High mobility group protein B2	3	7.16		15979000	20164000	12140000		13063000	11860000	14758000		17545000	18496000	0
P20700	LMNB1	Lamin-B1	14	69.77		15861000	13654000	6979200		17563000	10010000	12608000		16309000	15559000	6118100
P50454	SERPINH1	Serpin H1	7	55.45		15811000	9614000	10172000		22340000	19069000	14698000		7877700	7322500	24910000
P16152	CBR1	Carbonyl reductase [NADPH] 1	10	86.73		15460000	11979000	8699200		11048000	11715000	11368000		10164000	12339000	14453000
O43598-2	DNPH1	2'-deoxynucleoside 5'-phosphate N-hydrolase 1	5	20.55		15217000	10023000	13202000		12786000	16521000	10384000		10029000	11878000	0
P08195-2	SLC3A2	4F2 cell-surface antigen heavy chain	9	21.08		15207000	14881000	19645000		16191000	21706000	12710000		12854000	10085000	24742000
J3QS96	RPL17	60S ribosomal protein L17	4	21.16		15181000	28263000	39599000		21781000	39046000	28261000		21125000	24664000	19051000
P26599	PTBP1	Polypyrimidine tract-binding protein 1	12	43.23		15178000	18443000	12860000		14267000	23616000	13641000		16481000	13880000	24186000
P45880-2	VDAC2	Voltage-dependent anion-selective channel protein 2	5	13.28		15147000	8162600	7548700		19498000	13431000	9401200		5124100	4369200	2062900
P23381-2	WARS1	Tryptophan--tRNA ligase, cytoplasmic	8	22.84		15041000	14895000	19895000		13876000	19934000	16035000		16138000	17200000	16430000
C9JXB8	RPL24	60S ribosomal protein L24	6	35.56		15039000	16916000	21600000		11976000	11736000	17242000		12658000	15986000	24512000
P14854	COX6B1	Cytochrome c oxidase subunit 6B1	3	24.16		14998000	13996000	16049000		16634000	12302000	14154000		12619000	11873000	30506000
Q9BSV4	SFPQ	SFPQ protein	13	34.29		14826000	17348000	18505000		14397000	19661000	16230000		16680000	16217000	42056000
Q58FF8	HSP90AB2P	Putative heat shock protein HSP 90-beta 2	2	42.50		14779000	15255000	24111000		12192000	19045000	15117000		14281000	14447000	22660000
Q15717	ELAVL1	ELAV-like protein 1	6	19.94		14612000	12825000	0		15584000	22535000	15648000		16102000	17424000	0
A8K6Y1	A8K6Y1	cDNA FLJ75526, highly similar to Homo sapiens proliferation-associated 2G4, 38kDa	10	36.35		14541000	15478000	17326000		14616000	15809000	14394000		17797000	17196000	43693000
V9HWJ2	IDH1	Isocitrate dehydrogenase [NADP]	7	25.94		14523000	17329000	19778000		15276000	25890000	20283000		21800000	15169000	36544000
B3KTM6	RPL5	Ribosomal protein L5, isoform CRA_b	4	28.74		14206000	14530000	17345000		12319000	11750000	14465000		12989000	14221000	9614300
Q01813-2	PFKP	ATP-dependent 6-phosphofructokinase, platelet type	6	12.11		14020000	18113000	18778000		17656000	25694000	18682000		11295000	15913000	5068900
Q1KMD3	HNRNPUL2	Heterogeneous nuclear ribonucleoprotein U-like protein 2	13	78.33		13913000	13973000	12118000		16110000	16349000	16294000		14997000	13788000	12199000
Q567R0	UQCRH	UQCRH protein	2	23.59		13899000	11120000	9887500		14584000	12594000	12311000		9012300	9672600	5730500
A8K0T9	A8K0T9	F-actin-capping protein subunit alpha	3	33.45		13843000	13170000	15776000		13034000	19417000	15913000		14748000	14311000	11865000
B4DUR8	CCT3	T-complex protein 1 subunit gamma	8	31.55		13728000	11228000	11249000		13330000	18061000	13344000		13685000	14787000	24057000
P07108	DBI	Acyl-CoA-binding protein	4	25.89		13682000	12557000	13708000		14278000	15000000	15137000		15264000	14087000	7174500
Q13200	PSMD2	26S proteasome non-ATPase regulatory subunit 2	6	14.36		13604000	8008700	6423600		12806000	17818000	12434000		12103000	19047000	50667000																	1
V9HW71	HEL-S-107	Endoplasmic reticulum resident protein 29	6	31.70		13548000	10053000	11275000		15241000	14563000	15460000		10465000	9409500	10148000
C9JJ34	RANBP1	Ran-specific GTPase-activating protein	4	16.09		13517000	16388000	15286000		11881000	11520000	13419000		11652000	13944000	9118600
P35998	PSMC2	26S proteasome regulatory subunit 7	9	26.42		13464000	10650000	13774000		10324000	14073000	11089000		14258000	11936000	9795200
P62861	FAU	40S ribosomal protein S30	2	5.75		13425000	12407000	16748000		13748000	27491000	12636000		11791000	14777000	4992900
B4DP21	PTGES3	Prostaglandin E synthase 3	5	17.34		13358000	18402000	17807000		11861000	19304000	18194000		16110000	18660000	3333300
O00231	PSMD11	26S proteasome non-ATPase regulatory subunit 11	6	27.52		13319000	7357300	9731200		8522700	8651100	8493000		10381000	9970600	27933000
O00148	DDX39A	ATP-dependent RNA helicase DDX39A	1	33.02		13244000	15659000	22132000		13520000	20582000	12297000		11744000	11351000	76588000
Q8N995	Q8N995	3-hydroxy-3-methylglutaryl coenzyme A synthase	6	46.30		13244000	8927100	9219700		5922400	13987000	14251000		9153800	7075800	11160000
B2R4R9	RPS28	40S ribosomal protein S28	5	18.96		13230000	11980000	17235000		18401000	18150000	17239000		17742000	15255000	14789000
P12814-2	ACTN1	Alpha-actinin-1	9	30.81		13194000	14833000	12989000		13590000	12058000	11028000		15455000	16061000	16088000
H3BU16	JPT2	Jupiter microtubule-associated homolog 2	7	36.67		13180000	12832000	6823100		12910000	3633500	14142000		16826000	20326000	2144000
R4GNH3	PSMC3	26S proteasome regulatory subunit 6A	13	100.63		13131000	13354000	15487000		14990000	15083000	15948000		19266000	13922000	11888000
P28838-2	LAP3	Cytosol aminopeptidase	9	35.49		13126000	9540300	10760000		12582000	13005000	11412000		11860000	11454000	15673000
P07741	APRT	Adenine phosphoribosyltransferase	10	90.84		13122000	16933000	18956000		13035000	14357000	13779000		11362000	9679400	93275000
P08133-2	ANXA6	Annexin A6	10	42.91		13094000	14632000	17425000		16442000	16923000	13662000		13223000	12343000	40089000
P30084	ECHS1	Enoyl-CoA hydratase, mitochondrial	7	140.33		12976000	9865100	3969900		16364000	10871000	10797000		9020300	9667200	13187000
B0ZBD0	RPS19	40S ribosomal protein S19	4	30.45		12943000	14116000	18766000		11825000	19929000	14410000		11294000	15191000	20307000
D6R9P3	HNRNPAB	Heterogeneous nuclear ribonucleoprotein A/B	6	26.41		12879000	16705000	22279000		19364000	23807000	18921000		15822000	14552000	29106000
Q59H57	Q59H57	Fusion (Involved in t(12;16) in malignant liposarcoma) isoform a variant (Fragment)	5	56.76		12876000	7905800	9611300		12265000	15658000	14625000		14856000	12627000	3889100
B7Z1N6	B7Z1N6	Fructose-bisphosphate aldolase	5	117.15		12729000	15956000	12761000		20212000	21638000	19866000		12817000	14670000	4387500
V9HW24	HEL-S-73	Epididymis secretory protein Li 73	9	28.70		12648000	8487400	9149100		8455800	11844000	8855900		10691000	7916900	14839000
B2RDE8	B2RDE8	cDNA, FLJ96580, highly similar to Homo sapiens hepatoma-derived growth factor	3	52.64		12582000	10097000	8434200		11826000	13897000	15290000		13965000	14192000	6233000
V9HW41	HEL-S-71	Epididymis secretory protein Li 71	3	6.76		12554000	9497400	8484500		11984000	8543000	8560700		10098000	7873000	0
H0YAF8	RACK1	Receptor of-activated protein C kinase 1	8	33.38		12489000	14270000	9168000		9903300	10983000	13650000		15564000	11896000	18005000
P27635	RPL10	60S ribosomal protein L10	8	28.39		12479000	20382000	18087000		14919000	32418000	18202000		16527000	19149000	20213000
P53004	BLVRA	Biliverdin reductase A	7	24.48		12388000	11920000	11339000		13551000	13931000	11862000		12367000	12328000	5223400
P60900	PSMA6	Proteasome subunit alpha type-6	7	21.92		12328000	17120000	20033000		15262000	12350000	13551000		15183000	14926000	17853000
P49411	TUFM	Elongation factor Tu, mitochondrial	9	48.64		12230000	13179000	4368400		26207000	14536000	10526000		9699000	11018000	1143800
J3KT73	RPL38	60S ribosomal protein L38	4	14.54		12225000	12243000	22949000		13942000	16850000	17300000		16737000	13541000	6805200
Q92945	KHSRP	Far upstream element-binding protein 2	6	40.22		12128000	13598000	10305000		10414000	12860000	9490000		10178000	10955000	4893300
V9HWB5	HEL-S-66p	Inorganic diphosphatase	8	20.40		11999000	12256000	19000000		11385000	13950000	11655000		12358000	10581000	82285000
Q6FHU3	PSME1	PSME1 protein	7	25.85		11995000	13546000	11146000		12032000	12534000	12458000		13234000	12910000	40230000
P12532	CKMT1A	Creatine kinase U-type, mitochondrial	10	53.72		11854000	11504000	11573000		13675000	11224000	8192600		11273000	10763000	16106000
F8W1N5	NACA	Nascent polypeptide-associated complex subunit alpha	6	65.13		11771000	12301000	17001000		10716000	15156000	10541000		11027000	11991000	13990000
Q71U36-2	TUBA1A	Tubulin alpha-1A chain	1	17.75		11742000	4333000	5371000		5684600	6763500	9335300		6200300	6476300	14504000																	278
Q9H773	DCTPP1	dCTP pyrophosphatase 1	7	29.22		11584000	14801000	23572000		18078000	22858000	15890000		16173000	11371000	29562000
Q6FG59	CDC37	Hsp90 chaperone protein kinase-targeting subunit	4	35.14		11562000	9231200	10286000		5453200	8989100	6839500		6692200	11878000	8084900
Q08211	DHX9	ATP-dependent RNA helicase A	12	31.53		11452000	9655700	11709000		9621300	12070000	11966000		11476000	10889000	34749000
V9HW62	HEL-S-74	Lactoylglutathione lyase	8	26.10		11413000	18483000	27956000		16449000	13829000	20449000		17265000	18465000	22197000
Q86U62	Q86U62	Proteasome subunit beta	4	8.49		11379000	10488000	15930000		9133100	19045000	8995500		8913900	10553000	13084000
Q92598-2	HSPH1	Heat shock protein 105 kDa	8	50.20		11340000	12444000	8492600		8709000	4117000	10622000		10467000	18972000	14442000
Q86TY5	Q86TY5	Galectin	5	12.87		11240000	18002000	13549000		11601000	12188000	13531000		13007000	14935000	5701800
P37837	TALDO1	Transaldolase	10	49.53		11159000	15704000	11755000		11554000	5432200	11179000		17234000	16409000	17576000
Q05DH1	PSMA7	Proteasome subunit alpha type	5	40.37		11155000	10993000	9308400		9108100	13310000	11626000		12135000	11636000	5559100
P58107	EPPK1	Epiplakin (450 kDa epidermal antigen)	19	75.04		11082000	8848600	9448800		8416800	13756000	10464000		12042000	9720800	19150000
Q96FJ2	DYNLL2	Dynein light chain 2, cytoplasmic	2	10.03		10986000	15411000	17038000		13233000	20363000	18330000		15347000	18205000	0
Q14980-3	NUMA1	Nuclear mitotic apparatus protein 1	10	35.78		10944000	5177800	5526700		8987000	3674000	8829000		6928500	13532000	17032000
Q53HH2	Q53HH2	ATP synthase peripheral stalk subunit OSCP	3	23.40		10855000	5165600	3421000		7977000	8242200	4333400		4117700	4205300	11336000
P17858	PFKL	ATP-dependent 6-phosphofructokinase, liver type	5	42.10		10796000	9664000	11292000		12429000	13081000	12475000		11103000	10008000	16733000
P62913-2	RPL11	60S ribosomal protein L11	4	50.11		10652000	11856000	18600000		13235000	9225600	19029000		13136000	15407000	4253700
P24534	EEF1B2	Elongation factor 1-beta	4	11.66		10632000	16948000	15953000		11624000	0	12661000		13625000	16402000	15399000
F5H7R9	PTMS	Parathymosin	2	22.98		10628000	8172700	8926000		6743300	0	6612800		8324900	11349000	0
P10768	ESD	S-formylglutathione hydrolase	6	26.12		10599000	11164000	12024000		9412200	10601000	10061000		10865000	8286500	35021000
B4DM33	B4DM33	cDNA FLJ52068, highly similar to Microtubule-associated protein RP/EB family member 1	5	19.56		10581000	9717200	12883000		9687600	15962000	11436000		11473000	11624000	0
P31946-2	YWHAB	14-3-3 protein beta/alpha	7	56.18		10532000	13954000	14780000		13961000	18026000	15823000		15446000	12304000	28473000																	218
P13804-2	ETFA	Electron transfer flavoprotein subunit alpha, mitochondrial	10	59.55		10489000	7168600	3839200		12578000	6229000	6470700		7116800	5561600	6458200
Q9UKY7	CDV3	Protein CDV3 homolog	6	40.34		10421000	14744000	5364900		10103000	12943000	12098000		12431000	22283000	9096300
B2R659	B2R659	cDNA, FLJ92803, highly similar to Homo sapiens hydroxysteroid	10	27.40		10340000	8922800	11878000		10171000	10643000	7942400		8133300	8402900	22725000
Q9UKK9	NUDT5	ADP-sugar pyrophosphatase	5	30.24		10236000	9071500	11984000		7821200	13159000	11076000		10489000	9365600	8979100
P61158	ACTR3	Actin-related protein 3	11	111.19		10090000	9551800	11486000		10561000	11769000	12328000		13522000	11595000	28554000
Q14204	DYNC1H1	Cytoplasmic dynein 1 heavy chain 1	17	35.07		10064000	8593400	12185000		10639000	12549000	10078000		10499000	6312700	23328000
F5H1I8	XRCC6	ATP-dependent DNA helicase 2 subunit 1	7	20.98		9964000	9573300	9500300		12034000	9446000	10100000		8325400	8585700	8831600
Q99714-2	HSD17B10	3-hydroxyacyl-CoA dehydrogenase type-2	7	83.45		9946300	6764500	3436400		11306000	5426700	7583200		6374500	7036000	15824000
B5BUB1	RUVBL1	RuvB-like helicase	10	41.30		9848900	9181100	9282500		8036700	9917200	8682500		9106200	7869500	6067200
P63313	TMSB10	Thymosin beta-10	2	28.77		9837600	29597000	37180000		27958000	0	31356000		18786000	35173000	0																	7
B4DH02	B4DH02	Heat shock 70 kDa protein 4	9	54.55		9818200	8251300	10227000		8396600	11833000	10680000		9886300	11045000	29593000
P15170-2	GSPT1	Eukaryotic peptide chain release factor GTP-binding subunit ERF3A	5	12.48		9791500	8847400	6769600		6478500	8251400	8560500		9274000	11713000	0
A8K766	ETFB	Electron transfer flavoprotein subunit beta	5	10.28		9700100	8874900	6084500		12690000	11334000	7674100		7138900	9758500	0
B4DI38	B4DI38	Adenylyl cyclase-associated protein 1	4	11.86		9649700	8251900	7623400		8617100	11205000	11115000		12099000	11378000	0
V9HWG7	HEL-S-52	Epididymis secretory protein Li 52	5	10.40		9628000	8869500	9190900		7995100	14458000	8986000		14255000	16901000	5249000
Q8IWR8	Q8IWR8	60S ribosomal protein L19	6	41.35		9551700	11103000	11898000		9329400	8613000	15251000		10920000	16421000	4447600
O75494-5	SRSF10	Serine/arginine-rich splicing factor 10	3	7.67		9500600	8316000	8600700		5965000	9700900	0		0	0	20024000
B4E0V0	PNPO	Pyridoxine-5'-phosphate oxidase	5	21.58		9428400	10593000	10454000		10953000	7215400	12232000		8027500	12273000	8954200
B7Z9L0	B7Z9L0	T-complex protein 1 subunit delta	12	55.44		9415400	12945000	13091000		10433000	10556000	12051000		12654000	11282000	21792000
M0R0P7	RPL18A	60S ribosomal protein L18a	5	8.16		9321000	10988000	12030000		8359700	11546000	7678300		6195700	9547900	0
F8VUA6	RPL18	60S ribosomal protein L18	4	52.78		9261800	7898300	10189000		7296800	9786700	8537300		8226800	8074300	0
B5BUB5	SSB	Autoantigen La	10	25.25		9241200	14074000	9179700		9719600	11233000	9297700		10385000	9252500	19481000
P25787	PSMA2	Proteasome subunit alpha type-2	5	54.68		9185400	8172700	7799200		7373400	9476600	8518400		9275600	7163300	16926000
Q05CK9	SYNCRIP	SYNCRIP protein	6	66.44		9183100	13922000	17422000		8291800	14483000	9705400		13615000	8180100	45521000
P31153	MAT2A	S-adenosylmethionine synthase isoform type-2	6	23.95		9148500	6392000	9185300		5958300	5090300	6290200		6588300	8261100	3635800
P13667	PDIA4	Protein disulfide-isomerase A4	3	5.53		9143000	6958200	7590200		12768000	17469000	12446000		7134300	8588000	0
P62633-2	CNBP	Cellular nucleic acid-binding protein	1	70.85		9111800	18247000	9276000		16588000	1409800	18379000		25703000	21419000	0
E9PL57	NEDD8-MDP1	NEDD8	2	9.70		9091800	5993000	3704800		7777800	12705000	7287000		8261200	9464100	31454000
H0Y4R1	IMPDH2	Inosine-5'-monophosphate dehydrogenase 2	7	34.37		8985800	11586000	8923500		9234300	9594000	11055000		8614300	7901700	3869200
P55263-3	ADK	Adenosine kinase (AK)	6	8.49		8971200	13146000	6514300		11193000	11132000	7878100		9906300	9575000	2383800
P61160	ACTR2	Actin-related protein 2	2	9.31		8944400	7704600	6909600		9903100	0	8307900		8780500	7848900	0
P13489	RNH1	Ribonuclease inhibitor	10	74.26		8941100	6640300	7441500		6478700	7637400	7365700		7015100	8001700	30023000
E9PES6	HMGB3	High mobility group protein B3	3	16.21		8939000	4548600	9435300		8817900	6655100	7658700		6408600	12156000	0																	13
K7EK07	H3-3B	Histone H3	3	33.23		8934400	1517600	612780		3256200	741540	3160100		1154900	981330	0
Q96QL0	RPL3	Ribosomal protein L3	6	31.12		8873700	15684000	10280000		8129300	6314900	9326200		9171100	17096000	3324900
Q13435	SF3B2	Splicing factor 3B subunit 2	5	10.95		8745700	9047500	6594800		9262800	0	9635700		8044300	12191000	0
Q92688-2	ANP32B	Acidic leucine-rich nuclear phosphoprotein 32 family member B	4	19.30		8741800	7612500	9586500		9785000	9380700	8231300		10882000	11791000	17242000
A4QPB0	IQGAP1	IQ motif containing GTPase activating protein 1	11	24.55		8720200	9594400	9164800		7677300	10225000	8019000		7245000	6147300	24877000
Q9Y490	TLN1	Talin-1	11	38.28		8638700	6166900	7398300		7932200	6661900	8106300		10179000	7142700	3789500
B2R7T8	B2R7T8	F-actin-capping protein subunit beta	6	33.42		8635600	8841700	12116000		9989500	9433600	10044000		7536700	6268000	30989000
Q99623-2	PHB2	Prohibitin-2	6	24.62		8539700	6826400	5713200		9150400	6063700	5140100		5298000	4668400	16070000
Q4W4Y1	DRIP4	Dopamine receptor interacting protein 4	13	142.60		8520800	6780900	4786100		7980800	9102400	7688600		7378200	5460000	39705000
Q13404	UBE2V1	Ubiquitin-conjugating enzyme E2 variant 1	3	11.01		8518900	9007700	11927000		8158300	11582000	8654800		9575900	10140000	0
F8W651	COPZ1	Coatomer subunit zeta	4	10.46		8448400	8923200	9784800		8238000	9810000	8646600		8081100	6728200	12919000
Q09028-3	RBBP4	Histone-binding protein RBBP4	3	24.85		8435100	9033900	12767000		7499200	16886000	8286700		8224300	12583000	4987500
B7Z4B2	B7Z4B2	Aminopeptidase	8	56.84		8408900	7893300	8679500		6726700	7989700	9738300		9168700	7982300	9190900
Q3B7A7	GART	Trifunctional purine biosynthetic protein adenosine-3 [Includes: Phosphoribosylamine--glycine ligase	9	37.21		8407400	8535100	10487000		8358400	11584000	9673100		9448900	8987000	6596000
B7Z9M9	B7Z9M9	Actin-depolymerizing factor	8	32.86		8391100	7427700	4078100		6787500	4543300	6005800		10918000	16256000	10417000
Q69YG1	DKFZp761E1322	Myotrophin	6	98.01		8378500	8272100	8359900		7833500	10838000	8429500		8048600	8047800	14902000
O60701	UGDH	UDP-glucose 6-dehydrogenase	11	53.35		8318200	10868000	10763000		12769000	13657000	8018800		11574000	8204800	22611000
P25788-2	PSMA3	Proteasome subunit alpha type-3	3	11.41		8276400	6961000	7503800		7080300	9245100	5628700		8753600	5582000	0
Q5U0F4	EIF3S2	Eukaryotic translation initiation factor 3 subunit I	5	20.54		8220400	8166300	11038000		5886500	11347000	9771900		9850600	9819000	12036000
F5GYN4	OTUB1	Ubiquitinyl hydrolase 1	4	27.77		8208400	12517000	9948000		9328200	11449000	11952000		14137000	9782800	32654000
P52597	HNRNPF	Heterogeneous nuclear ribonucleoprotein F	9	37.29		8192100	7654600	7458300		6424800	5917600	6521600		8356400	6310000	21832000
A8MUD9	RPL7	60S ribosomal protein L7	8	32.59		8184400	13502000	20640000		10404000	12249000	11610000		14361000	10096000	73427000
P53621	COPA	Coatomer subunit alpha	9	19.31		8145300	10032000	5603000		8795700	12673000	7041900		9258900	7564800	1960600
P53396-2	ACLY	ATP-citrate synthase	9	27.51		8124300	5816400	6386300		7026100	7305000	6351100		8106800	6288400	12000000
O75131	CPNE3	Copine-3	6	27.58		8115000	4324900	5979200		7321100	7626600	6313300		7024000	6918700	11877000
Q9H3K6	BOLA2	BolA-like protein 2	5	10.93		8063600	7955600	9454100		8675800	11075000	10553000		9191900	9903500	4533900
Q07955-3	SRSF1	Serine/arginine-rich splicing factor 1	6	30.98		8031800	13353000	11489000		6154900	12506000	8474000		11339000	14574000	8307500
Q9Y678	COPG1	Coatomer subunit gamma-1	12	42.83		7995000	6770600	11850000		6500300	6659800	6687800		7434900	7488100	26318000
B2RBA6	MCM7	DNA replication licensing factor MCM7	8	16.55		7974300	6962700	8929900		6956600	8829600	7320800		5872500	5763600	6110900
Q549M8	C14orf166	RNA transcription, translation and transport factor protein	8	21.20		7959200	6124900	7232300		5872200	9559600	7394300		6137400	6436400	25630000
P62750	RPL23A	60S ribosomal protein L23a	4	22.69		7909400	4833300	6360600		6424500	7808600	6766900		5210600	3292100	4737900
P25786	PSMA1	Proteasome subunit alpha type-1	5	23.58		7829100	7944200	7038000		7951900	5829300	6427500		8177700	9492600	6441200
P09525	ANXA4	Annexin A4	5	37.77		7792800	5604700	5225400		6378400	6960700	5524400		4236500	5521700	21436000
Q05639	EEF1A2	Elongation factor 1-alpha 2	2	16.41		7653700	7697900	7622800		9560500	8753500	8864900		10067000	6672500	0
P37108	SRP14	Signal recognition particle 14 kDa protein	3	95.49		7502100	8455400	7457800		8709300	4647600	9690800		9243300	7867900	3333700
Q9UMS4	PRPF19	Pre-mRNA-processing factor 19	9	32.37		7413100	7958300	6944500		7718300	7461900	11888000		9519100	9014300	5767700
A8K8J9	DCTN2	Dynactin 2	6	20.55		7409500	5762400	5114300		6706300	7601300	8871400		7621600	9958900	9771500
Q96DV6	RPS6	40S ribosomal protein S6	4	16.46		7345000	19963000	15235000		8268500	3527500	11447000		14006000	13254000	3638400
Q5U0A0	Q5U0A0	Proteasome subunit alpha type	6	39.56		7255800	13963000	11549000		6934000	12660000	6838200		11778000	8972500	12060000
P49915	GMPS	GMP synthase [glutamine-hydrolyzing]	6	20.56		7248500	6786200	0		6647300	8134400	6793900		5785600	5833300	5915100
A4D275	ARPC1B	Actin-related protein 2/3 complex subunit	4	9.45		7214900	7978600	9643300		7550900	10530000	8527600		9777400	10099000	0
Q6IBA2	PC4	Activated RNA polymerase II transcriptional coactivator p15	2	29.20		7212600	7693400	5866900		8658900	9388300	10685000		10359000	8374200	2174500
B4DH22	B4DH22	cDNA FLJ59884, highly similar to Secernin-1	3	17.11		7171500	4381700	6484600		7439200	8969200	9461300		8643800	6530200	0
P09496-5	CLTA	Clathrin light chain A (Lca)	3	43.75		7150000	6152200	7190300		5422800	7174000	7839600		6782900	7801300	5653400
Q96AG4	LRRC59	Leucine-rich repeat-containing protein 59	5	6.98		7090200	4954400	7012800		8528200	9849400	6662400		6599300	5816700	0
C9JD32	RPL23	60S ribosomal protein L23	2	36.93		7062400	7412600	7524800		6153100	10809000	8588900		8235400	6689300	0
P15924	DSP	Desmoplakin	10	31.20		6900800	7668300	8569700		9911200	8077900	8472300		6836700	6848200	16078000
P62136-3	PPP1CA	Serine/threonine-protein phosphatase PP1-alpha catalytic subunit	2	39.28		6895700	4700300	7156700		5759400	7819000	5507000		5851300	6302100	3442000
P31947	SFN	14-3-3 protein sigma (Epithelial cell marker protein 1) (Stratifin)	5	34.90		6813200	3802100	3185100		5856500	4640600	4586400		4916500	4599900	9413500
Q71UI9	H2AZ2	Histone H2A.V	4	43.23		6795600	12082000	12301000		10184000	12553000	12565000		11159000	6816000	20300000
A6NKB8	RNPEP	Aminopeptidase B	6	22.03		6785700	6034400	3180300		4948200	4844800	6975700		4938600	8126200	2172200
O95817	BAG3	BAG family molecular chaperone regulator 3	8	14.33		6672000	5395900	6792600		7304000	5456900	6482900		5345400	7122700	14021000
Q2TU84	GIG18	Aspartate aminotransferase	5	24.12		6657500	5750100	8483100		6253900	8480400	8055600		7406000	7054500	7002400
Q8WXF1-2	PSPC1	Paraspeckle component 1	6	34.04		6656700	5579700	6643000		6591500	6831000	6245300		7534500	5345400	9960800
B2RBR9	B2RBR9	cDNA, FLJ95650, highly similar to Homo sapiens karyopherin	5	88.43		6522100	6130400	6600600		5396700	6444300	7122200		5632900	5295700	11454000																	1
P62277	RPS13	40S ribosomal protein S13	4	7.76		6515500	7621200	10074000		5855200	10805000	7655700		6520300	7016700	0
A8K9T9	A8K9T9	Formylglycinamide ribonucleotide amidotransferase	13	37.10		6493500	7846400	5133000		4612600	6686500	5522800		6309500	5364200	20675000
P46783	RPS10	40S ribosomal protein S10	4	8.37		6463700	6811400	9710900		6572200	8228400	6336600		6492600	6107000	24419000
Q96C90	PPP1R14B	Protein phosphatase 1 regulatory subunit 14B	4	16.25		6420100	5032500	4167600		7116100	6748100	5550100		8790800	5080100	0
O75531	BANF1	Barrier-to-autointegration factor	7	29.86		6411600	6827000	6570300		8122400	8000100	6143900		4760800	3269900	23761000
B2R5U1	B2R5U1	Staphylococcal nuclease domain-containing protein	9	17.21		6409100	6906500	9406300		5790800	10612000	5864000		5340300	4733500	32321000
V9HWG1	HEL-S-134P	Epididymis secretory sperm binding protein Li 134P	10	30.62		6364900	6606100	7807800		6824800	7745300	5485700		6967800	6190300	17836000
P04155	TFF1	Trefoil factor 1	4	78.70		6342100	11762000	6791100		10295000	5367400	13420000		10078000	15570000	0
Q15370	ELOB	Elongin-B	3	9.49		6323700	7187200	5964100		7185300	3797300	6514400		7180100	12272000	0
B4DV28	B4DV28	cDNA FLJ54170, highly similar to Cytosolic nonspecific dipeptidase	8	16.26		6312700	5140100	8684100		4170800	5885500	5764200		4769200	4520200	11910000
B2RBI2	B2RBI2	cDNA, FLJ95525, highly similar to Homo sapiens synapse associated protein 1, SAP47 homolog	5	29.48		6200300	4545300	6301400		5828300	6724300	5665100		5715400	5024700	0
P04040	CAT	Catalase	4	9.16		6179200	5761200	4974000		8834600	5821100	6404300		4961800	6813100	0
H0YDS0	UBQLN1	Ubiquilin-1	2	6.43		6157900	0	0		5215500	5412400	4830700		4227800	5132600	0
P54577	YARS1	Tyrosine--tRNA ligase, cytoplasmic	3	5.13		6091100	6103000	0		5669700	7362900	6062700		6626300	5903700	0
O43708-2	GSTZ1	Maleylacetoacetate isomerase	4	5.68		6046200	9249200	8555600		9896400	10402000	9438100		13143000	9178100	2924700
Q12906	ILF3	Interleukin enhancer-binding factor 3	8	37.36		6045700	8670600	6579700		9811800	7270600	12568000		11318000	10184000	14320000
Q04637-6	EIF4G1	Eukaryotic translation initiation factor 4 gamma 1	7	16.37		6016600	4558500	5347000		6947400	5566800	6886600		5702000	7727400	19729000
A8K2M0	PSMC4	26S proteasome AAA-ATPase subunit RPT3	10	34.34		6000000	4192600	3548200		4477900	4970900	4278600		4859000	4532700	13671000
O00571-2	DDX3X	ATP-dependent RNA helicase DDX3X	5	56.07		5990000	3298700	3135100		3889000	4898900	4157800		4569400	2611900	10547000
E5RGN3	ATOX1	Copper transport protein ATOX1	3	6.40		5962800	16364000	6322100		11975000	10713000	9518900		12553000	29074000	1209800
Q9Y3F4	STRAP	Serine-threonine kinase receptor-associated protein	2	3.55		5955500	4901000	6236900		5471400	8892200	7035600		7359900	5653600	2049200
Q53FT8	Q53FT8	Proteasome subunit beta	4	16.24		5910800	8521200	6508700		4847400	8985800	5847700		6971800	4745100	4160500
Q6FHM4	COX5B	Cytochrome c oxidase polypeptide Vb	1	2.80		5878200	5599200	3420500		11205000	3040900	4052900		0	6034800	1336700
P62263	RPS14	40S ribosomal protein S14	3	7.31		5872500	11445000	12537000		4008000	4707900	8958500		8289500	13537000	1892600
V9HWJ1	HEL-S-64p	Glutathione synthetase	6	66.93		5845400	4302800	3356900		4437700	4445200	4874000		4433000	4675200	9706600
A8K492	A8K492	Methionine--tRNA ligase, cytoplasmic	4	9.85		5801600	4838700	6200000		3752000	6116400	5747500		4140600	5032600	0
P31942-3	HNRNPH3	Heterogeneous nuclear ribonucleoprotein H3	3	80.16		5765900	5719200	6120400		3736600	5109600	5607200		4978700	4337900	4190400
A8K6V3	A8K6V3	cDNA FLJ78677, highly similar to Homo sapiens splicing factor 3b, subunit 3, 130kDa	9	19.39		5762900	6040000	7207300		4647400	4726700	6959100		6369000	6346800	14576000
P23396	RPS3	40S ribosomal protein S3	7	24.22		5758000	8867500	9157300		5960400	8951200	5937700		6023900	5579900	30959000
P38159	RBMX	RNA-binding motif protein, X chromosome	7	15.36		5720500	4580900	3569000		5914600	6375100	5564400		5599600	4657000	5040700
P19623	SRM	Spermidine synthase	5	7.35		5714100	4497800	3268000		3523400	4718100	3777700		4098600	3221800	8766500
P61970	NUTF2	Nuclear transport factor 2	5	32.91		5711100	5573900	6085300		4925900	7951000	7150200		5176000	5438800	0
Q15102	PAFAH1B3	Platelet-activating factor acetylhydrolase IB subunit gamma	6	14.56		5681800	8106900	8075100		4801400	9576300	6216400		6291900	7125300	17769000
Q6FHM2	GNB2	Epididymis secretory sperm binding protein	4	20.84		5681400	6214300	6024800		6836300	6849000	6295600		5945000	5042000	4712400
Q5JR07	RHOC	Rho-related GTP-binding protein RhoC	3	15.19		5625900	6547900	6309400		0	15551000	6047000		5701500	5368400	0
Q5T626	NASP	Nuclear autoantigenic sperm protein	5	19.09		5614600	5498200	5480300		8495000	3472000	10795000		4965900	6773800	4769400
Q3ZCM7	TUBB8	Tubulin beta-8 chain	2	22.98		5605100	10894000	11108000		9441000	14686000	18203000		13936000	14857000	0																	73;257;267
O75223	GGCT	Gamma-glutamylcyclotransferase	4	30.99		5544500	5192700	3809200		5214500	4200800	5014000		5437400	3705500	5512800
Q53HK3	EIF2S3	Eukaryotic translation initiation factor 2 subunit 3	5	14.39		5543600	5917800	4489500		5776000	1549300	5357000		3397300	7024000	0
B7Z6B8	DECR1	2,4-dienoyl-CoA reductase, mitochondrial	5	11.42		5539800	5915200	3745500		9563700	4505400	4992300		5129200	4801600	3805100
P42766	RPL35	60S ribosomal protein L35	3	5.22		5462300	8311900	5789700		3495500	5116700	6305800		7070200	7315900	2312700
P49736	MCM2	DNA replication licensing factor MCM2	7	14.89		5425300	5042100	6948400		4110300	5672300	4730500		4783300	6300900	12557000
Q9NTK5	OLA1	Obg-like ATPase 1	5	33.63		5409300	5612000	5490100		4705900	6710100	5842500		4918000	3760200	11178000
A8K4W5	A8K4W5	cDNA FLJ76813, highly similar to Homo sapiens acetyl-Coenzyme A acetyltransferase 2	3	5.17		5397200	4670600	3961200		4817700	6829000	5758200		4526300	4165700	0
Q8WYJ5	Q8WYJ5	Protein kinase C inhibitor-2	3	11.12		5388900	0	0		5683100	3357900	4875600		3661900	3722900	0
A8K517	RPS23	40S ribosomal protein S23	4	24.60		5374700	4285100	4681100		3556800	4080200	6108600		0	4708400	0
E9PQ56	PUF60	60 kDa poly(U)-binding-splicing factor (Poly(U)-binding-splicing factor PUF60)	6	33.30		5365200	6618000	7153700		5358400	7997400	8650000		8133500	6726100	3010000
H7C3I1	ST13	Hsc70-interacting protein	5	19.40		5342400	3982200	4904800		3857200	5768500	4218100		4250000	4069800	0
H0YEB6	ZNRD2	Protein ZNRD2	2	4.72		5321900	4460600	4800800		4358500	13223000	5254500		3271100	5336300	0
Q6FI03	G3BP	G3BP protein	3	12.30		5299000	6174700	12178000		5968900	7557400	7660500		6716400	6984100	6712700
B2RB06	B2RB06	cDNA, FLJ95242, highly similar to Homo sapiens L-3-hydroxyacyl-Coenzyme A dehydrogenase, short chain	5	10.85		5270200	3172000	2211800		6205500	3465500	3372800		3313100	2907100	6358000
B4DPP0	B4DPP0	cDNA FLJ51032, highly similar to CD9 antigen	3	16.95		5222200	5579100	2931700		3493300	2693400	3601100		3353800	3043600	2656800
B2RDI5	B2RDI5	Calcium-activated neutral proteinase 1	5	16.04		5172000	0	5292800		3191800	3073700	5186000		3558200	3265700	10895000
P62195-2	PSMC5	26S proteasome regulatory subunit 8	5	40.97		5168300	4415800	5408700		6286300	7814800	6371800		5822200	5835200	11331000
O14579	COPE	Coatomer subunit epsilon	8	20.38		5089500	6031400	6659700		5262600	6342500	5993200		7878700	6947500	8131400
P61962	DCAF7	DDB1- and CUL4-associated factor 7	2	6.26		5079200	0	0		4618300	8883100	0		3718600	0	0
M0R2U2	FBL	rRNA 2'-O-methyltransferase fibrillarin	2	5.11		5030600	3630100	0		4725000	6297400	3540700		3057300	4941100	0
Q3LXA3	TKFC	Triokinase/FMN cyclase	5	32.61		5023200	4850300	3816800		3589900	4928800	4076200		4735500	3842100	14889000
P60983	GMFB	Glia maturation factor beta	4	49.80		5007600	0	1983500		3850700	5402500	0		4098900	2636500	11298000
E5RI99	RPL30	60S ribosomal protein L30	3	40.86		4978100	6466900	5076400		4867800	6041200	5342800		4589400	4486800	4295800
Q15233-2	NONO	Non-POU domain-containing octamer-binding protein	7	33.05		4969100	4680900	3879200		3485600	5531100	3659000		3892600	1920200	24369000
Q9Y230	RUVBL2	RuvB-like 2	4	17.95		4923800	4424200	4901200		0	0	0		3258400	5630700	0
H7C2G3	GATD3A	Glutamine amidotransferase-like class 1 domain-containing protein 3A, mitochondrial	2	10.10		4920800	0	3308300		8711100	4240900	4177300		3591100	0	0
Q6NVW7	KPNA2	Importin subunit alpha-1	7	79.24		4894400	4760500	5738200		4494300	5126700	5103900		6452100	7788800	1710900
Q86U42-2	PABPN1	Polyadenylate-binding protein 2	4	34.59		4864900	6499400	4270900		3513500	5043200	3591200		5155800	4128800	3916400
O14737	PDCD5	Programmed cell death protein 5	4	56.19		4858200	4531200	6003500		5455000	6143500	6800700		6088500	5481600	4805700
P62851	RPS25	40S ribosomal protein S25	5	23.70		4813000	8929000	8852200		4856400	4827900	5473700		7054200	6628100	11059000
F8W038	C17orf49	Chromosome 17 open reading frame 49	3	7.24		4807600	2874900	3771100		6269100	5172400	6905300		2626100	5795900	0
P62249	RPS16	40S ribosomal protein S16	6	13.20		4791800	6211100	7677100		3820700	7250900	5162900		4807100	4354900	9242000
P49903	SEPHS1	Selenide, water dikinase 1	5	8.90		4787200	7370600	5491500		4899100	5905400	5403000		5345800	5094500	2301200
D6RAN4	RPL9	60S ribosomal protein L9	4	48.42		4784900	5318300	6528400		3645900	7672700	4809200		4445500	4242400	7021300
B4DVU3	EIF3C	Eukaryotic translation initiation factor 3 subunit C	9	19.26		4778100	3858900	6268000		4257800	5581400	5029600		4150600	4361800	29051000
P41250	GARS1	Glycine--tRNA ligase	6	12.27		4770300	5415100	5025200		4774300	4711400	2611500		6093400	5065200	5761700
P62273	RPS29	40S ribosomal protein S29	2	7.14		4726500	17912000	6533400		3290500	4021100	6068900		10257000	7148500	6087100
B4E3D5	B4E3D5	cDNA FLJ51469, highly similar to 60S acidic ribosomal protein P0	5	34.64		4698700	6069100	3412100		4081700	4435400	5464900		5601000	6870600	10440000
P30085	CMPK1	UMP-CMP kinase	5	27.78		4682100	3993400	4893400		5670800	6846200	4597100		5282800	3636300	29409000
A4QN19	SEC16A	Protein transport protein sec16	3	11.02		4666200	3890300	1180100		4571400	0	3402800		1539800	7311900	3109800
A8K5M4	A8K5M4	Non-specific serine/threonine protein kinase	8	14.00		4647700	6785700	8229600		6037400	6564900	9767200		6701700	9141800	0
B4DPJ8	B4DPJ8	cDNA FLJ52344, highly similar to T-complex protein 1 subunit zeta	11	30.99		4634200	5970900	5498200		4858600	6462800	5324000		5401200	4792300	33331000
F5H7U0	F5H7U0	6-phosphogluconate dehydrogenase decarboxylating	4	34.73		4628500	4635100	3410900		5646400	0	0		5953100	6963600	6878700
P27348	YWHAQ	14-3-3 protein theta	3	53.04		4628100	4193600	4012300		4042200	4530600	4095400		4239200	1637800	9719900
H0Y9Y1	BTF3	Transcription factor BTF3	2	10.18		4626100	5350500	5878700		6137400	6117900	6723400		6490600	4713900	3204600
Q6FGB3	PCBD	4a-hydroxytetrahydrobiopterin dehydratase	4	12.57		4622400	9107600	9464300		4603300	3551700	3318800		2583600	2574600	0
P22307-6	SCP2	Non-specific lipid-transfer protein	4	34.06		4573400	7855500	8217500		5662200	6283800	6446400		6668300	5840000	3002500
Q8NFU3	TSTD1	Thiosulfate:glutathione sulfurtransferase	2	9.86		4533200	0	5944200		4308000	0	4655100		3897900	4731200	1861800
B4DVZ4	B4DVZ4	cDNA FLJ57870, highly similar to Thiosulfate sulfurtransferase	2	8.71		4494600	0	0		4644600	0	3033900		2435200	2428000	0
B4DSU9	B4DSU9	cDNA FLJ58421, highly similar to Cleavage and polyadenylation specificity factor 6	3	40.56		4481300	3119600	3598800		4988700	5024400	3687100		4470200	2470200	10992000
Q9NRF9	POLE3	DNA polymerase epsilon subunit 3	2	17.01		4460400	4555300	7633000		4888600	7625300	5163700		4847700	5265900	0
Q0VGA5	SARS	Seryl-tRNA synthetase	5	11.07		4441700	4702600	9054700		4379400	5536100	4559500		4070300	3112800	28919000
Q6I9T8	PPP2CA	Serine/threonine-protein phosphatase	6	28.19		4434500	3313500	2788900		4240600	3750200	4588700		4164700	3141200	10655000
B4E0N9	B4E0N9	Glutamate dehydrogenase	4	4.38		4405600	4368300	0		7693700	4931300	4492400		3951000	5177300	0
Q14247-3	CTTN	Src substrate cortactin	4	7.38		4400200	8737000	3021700		2888700	0	4269700		4510200	5758300	2664400
B7Z4U6	B7Z4U6	Actin-depolymerizing factor	6	26.12		4246500	4275300	3975900		3086300	3808600	3878200		3879400	3332400	0
B4E0B9	B4E0B9	5'-3' exoribonuclease	5	10.43		4238000	5496500	4658100		3849900	2778000	4512000		2818400	4091400	5859900
P07814	EPRS1	Bifunctional glutamate/proline--tRNA ligase	7	16.57		4235300	3351200	5751800		6229600	9374800	4487200		3519500	3023300	9342500
P54136	RARS1	Arginine--tRNA ligase, cytoplasmic	4	5.93		4228800	5165000	5222600		3891800	4867900	4309000		5749000	4464100	0
J3QLE5	SNRPN	Small nuclear ribonucleoprotein-associated protein N	3	14.02		4208500	6980300	11478000		4808100	8327600	3773900		3429900	3960600	40145000
B3KTJ9	B3KTJ9	cDNA FLJ38393 fis, clone FEBRA2007212	4	9.37		4176200	4676400	3799600		2875200	0	0		2899200	0	0
H3BTD3	ARPP19	cAMP-regulated phosphoprotein 19	2	3.01		4175700	3003200	3701600		4437500	4613800	3691600		3291000	6004100	0
P46781	RPS9	40S ribosomal protein S9	5	10.07		4166400	0	7000800		4012200	5778500	3048500		4906100	3238300	7822400
P05023-3	ATP1A1	Sodium/potassium-transporting ATPase subunit alpha-1	5	38.87		4157400	3594200	4187600		4285900	4830900	3192800		3640500	4738000	2598600
E7EQV9	RPL15	Ribosomal protein L15	3	6.76		4150300	7841000	3919200		2914700	2061700	3419800		7166500	8182700	11648000
Q16881-7	TXNRD1	Thioredoxin reductase 1, cytoplasmic	3	15.25		4143700	3843500	0		3215300	5169000	4833800		3972600	2916100	0
Q5STK2	PFDN6	Prefoldin subunit 6, isoform CRA_b	2	8.60		4099300	5054500	4575300		0	6599100	3437200		4012200	4431000	0
F5H608	ATP5PD	ATP synthase subunit d, mitochondrial	2	9.48		4084200	921960	0		3684200	1854900	2031800		1227600	1023700	0
O75340-2	PDCD6	Programmed cell death protein 6	4	28.02		4074800	2939800	5399900		2922000	4037500	2748400		2923500	2338000	15679000
V9HW91	HEL-S-8a	Epididymis secretory sperm binding protein Li 8a	6	19.77		4065000	3597900	4219300		3517300	5084800	4188600		4806600	3818500	0
V9HW63	HEL-S-97n	Epididymis secretory sperm binding protein Li 97n	2	9.05		4064600	3553500	2880200		4900300	0	4236100		2895300	3505600	3500400
Q9BR63	FARSB	Phenylalanyl-tRNA synthetase beta subunit	5	12.61		4031600	3873400	7458100		4153400	5575100	3197500		2417000	3311600	11610000
B4DJP7	SNRPD3	Small nuclear ribonucleoprotein Sm D3	4	7.06		4024900	4077500	4556900		3964200	0	3927900		3923600	4351400	8519700
P63279	UBE2I	SUMO-conjugating enzyme UBC9	4	9.74		4007100	4235000	5334800		3369700	2608700	3878900		3817600	4127000	0
A5PLK7	RCC2	RCC2 protein	5	16.46		4004300	3527600	2915200		3348100	2272500	1969400		3484700	1411600	22420000
Q5TZP7	APEX1	DNA-(apurinic or apyrimidinic site) endonuclease (EC 3.1.-.-)	4	16.05		3991900	3056000	3060800		0	1804000	2315600		0	3140100	8872500
B4DLR8	NQO1	NAD(P)H dehydrogenase [quinone] 1	5	8.84		3990500	6411100	5961500		3600000	6576000	4559600		5707800	7264000	0
E9PLD0	RAB1B	Ras-related protein Rab-1B	3	31.20		3959100	1963500	3360500		2991300	4520800	3508300		4225700	2283200	9741300
Q9UQ35	SRRM2	Serine/arginine repetitive matrix protein 2	3	5.44		3953700	3127400	4493600		3404700	0	0		0	4036600	0
S4R3G0	SRSF9	Serine/arginine-rich-splicing factor 9	2	6.93		3948000	0	0		3935000	2015900	3465400		2238100	3934700	0
Q13151	HNRNPA0	Heterogeneous nuclear ribonucleoprotein A0	4	34.84		3939300	0	3458700		3183300	5917300	5406800		3674200	4449000	4067500
B4DLT4	RPS6KB1	Ribosomal protein S6 kinase beta-1	3	6.76		3926500	4171600	3552600		4575800	6799600	3922500		2785700	3239800	2978900
Q92900-2	UPF1	Regulator of nonsense transcripts 1	7	10.85		3923400	3487400	4984800		3255500	4599200	2604800		3679700	2040900	21524000
P46060	RANGAP1	Ran GTPase-activating protein 1	3	28.54		3917900	2041200	2655700		3049000	3479400	2864800		3045500	2729300	0
Q8NBS9-2	TXNDC5	Thioredoxin domain-containing protein 5	6	14.72		3906700	3636900	3421700		4651700	5499400	2747800		1980200	2671800	15252000
Q96SR7	Q96SR7	cDNA FLJ14683 fis, clone NT2RP2004768, weakly similar to SERINE/THREONINE-PROTEIN KINASE NRK1	5	10.70		3897600	3413600	2934400		3474300	2905400	3839500		4306900	3541500	15451000
Q9Y2B0	CNPY2	Protein canopy homolog 2	3	5.21		3875000	3408500	0		6374200	1491900	4978400		3436800	3614500	0
A6NJA2	USP14	Ubiquitin carboxyl-terminal hydrolase	3	8.90		3863600	0	1386700		3173400	3743800	2687400		3293000	3059800	6682800
Q6IRT1	ADH5	S-(hydroxymethyl)glutathione dehydrogenase (EC 1.1.1.284)	4	7.26		3854300	4532000	0		4459200	3690600	4910800		4323400	4308800	0
Q86VP6-2	CAND1	Cullin-associated NEDD8-dissociated protein 1	6	19.49		3821800	2555600	3952500		3123700	4683400	4004300		3697800	4002400	1466900
Q6IB91	PCK2	Phosphoenolpyruvate carboxykinase	7	18.01		3807700	3459700	2642000		8492400	4981100	3281900		3898800	2210400	13532000
S4R3H4	ACIN1	Apoptotic chromatin condensation inducer in the nucleus	5	22.24		3800600	2743800	3188300		2512700	3092700	2968300		2455800	2601000	0
O75608-2	LYPLA1	Acyl-protein thioesterase 1	4	21.73		3780300	3712600	3380100		4732400	4171900	4906400		4765300	3103400	5697900
Q9UBQ7	GRHPR	Glyoxylate reductase/hydroxypyruvate reductase	3	11.56		3749700	3608400	3388200		4280500	6811700	4581900		4257300	4449800	0
Q9NZL9-4	MAT2B	Methionine adenosyltransferase 2 subunit beta	3	4.16		3721100	2416500	0		0	3817000	4131000		3337700	3968200	0
Q13148	TARDBP	TAR DNA-binding protein 43	4	26.56		3709500	3169500	2581200		3368200	2477200	3499300		3809900	3139600	11358000
Q9BV57	ADI1	1,2-dihydroxy-3-keto-5-methylthiopentene dioxygenase	4	5.81		3699200	4206700	4237600		3551800	5202600	3397600		3536600	4860000	5352700
H3BLU7	AKR7A2	Aflatoxin B1 aldehyde reductase member 2	4	22.35		3681600	3645000	4076200		4972000	5122600	4083300		5011700	3592700	12995000
Q96L66	UNR	NRAS-related protein	5	9.42		3668500	3313700	4288600		0	6792100	4417000		0	7116700	11300000
P62316	SNRPD2	Small nuclear ribonucleoprotein Sm D2	3	7.55		3589800	5996500	2593700		4469300	5873000	4175500		4158900	4821000	1632900
Q6P2E9-2	EDC4	Enhancer of mRNA-decapping protein 4	2	10.65		3586300	2674000	2800200		3824500	3947500	3297300		3003900	3404900	0
Q6PKI6	YBX1	YBX1 protein	2	29.70		3554600	11306000	5945500		7073300	3725100	6486600		11610000	14284000	0
Q6IBU0	EIF5	Eukaryotic translation initiation factor 5	5	9.44		3553200	3293100	5307500		3924100	4677300	4503200		3825900	2809600	7213100
Q4ZG51	FNBP3	cDNA, FLJ96168, Homo sapiens formin binding protein 3	2	9.07		3541100	2342400	3610500		3937000	4381600	4297900		4414600	3562300	0
V9HWE7	HEL-S-19	Epididymis secretory protein Li 19	4	19.57		3504900	3050400	3219600		2519100	3335700	2701400		2311000	2608000	2391500
Q9BVA1	TUBB2B	Tubulin beta-2B chain	2	3.48		3498200	2329700	3381000		0	0	0		2631000	2252200	0																	73;257;267
Q9NP79	VTA1	Vacuolar protein sorting-associated protein VTA1 homolog	3	49.59		3487600	2004300	0		2514100	2565400	2880300		2859100	2446900	0
Q5QPM0	RALY	RNA-binding protein Raly	3	34.00		3476500	3639000	4640300		3803400	3834300	4484800		3831600	3392400	0
B2R6D0	B2R6D0	26S proteasome non-ATPase regulatory subunit 1	4	6.05		3470700	0	3714300		3711900	5677900	3533400		3739100	3683800	0
B4DTT0	B4DTT0	N-acetylglucosamine-6-sulfatase	7	14.87		3411600	2617700	2127800		2342500	3749300	1735600		2772300	2180100	6626200
P62495	ETF1	Eukaryotic peptide chain release factor subunit 1	3	7.32		3410800	3785500	5225800		0	0	0		0	0	6836300
Q6IAT9	PSMB6	Proteasome subunit beta	2	10.44		3368900	4235700	4650300		2467400	1956600	2885200		5183700	3734400	0
P09497-2	CLTB	Clathrin light chain B (Lcb)	1	9.25		3334500	3125200	3085800		3156200	0	3421600		2858500	3733100	0
P62995-3	TRA2B	Transformer-2 protein homolog beta	4	5.83		3331500	4082700	3958400		0	2194700	3103900		3572000	3500700	0
B0YIW5	ARCN1	Coatomer subunit delta	5	26.20		3314000	1034200	1587300		1911800	3121700	2595300		2581600	1987800	9084000
E9KL44	E9KL44	Enoyl-CoA hydratase	4	4.79		3246300	2356300	2021600		6986200	2924900	2789400		2744200	2511300	0
B0AZT6	B0AZT6	Protein FAM136A	1	4.84		3244100	1996300	1694600		3891800	2600500	0		1988200	1785500	0
O60888-3	CUTA	Protein CutA	3	15.17		3236400	3217500	3776500		3359400	3186500	4096200		2925500	2830600	4584800
E9PKG6	NUCB2	Nucleobindin-2	3	9.52		3223600	2536100	2685200		3653500	4211100	3015500		2542900	2106900	3540200
P54819-5	AK2	Adenylate kinase 2, mitochondrial	6	13.86		3199700	3184600	2654000		6437000	3346100	3166300		3251000	2780900	7528800
Q9Y3I0	RTCB	RNA-splicing ligase RtcB homolog	4	28.02		3199400	4051600	3097300		4391200	5134700	4437100		4349500	2489800	15530000
B3KQ33	B3KQ33	cDNA FLJ32715 fis, clone TESTI2000784, highly similar to Importin-4	8	28.46		3145900	2822000	2620200		2216000	2342700	2130500		2361700	1696200	9936600
P50570-2	DNM2	Dynamin-2	6	16.07		3118000	2315900	2975600		2634800	2673800	2422700		2559000	2603100	8085700
Q9Y3D9	MRPS23	28S ribosomal protein S23, mitochondrial	2	3.28		3107300	2552900	1963900		4861900	3145900	2221600		0	2319700	0
Q5M7Z9	TARS	Threonyl-tRNA synthetase	5	19.90		3100200	3072000	0		2558100	3455800	3049900		2513800	2316300	4813600
Q86SZ7	PSME2	Full-length cDNA clone CS0DJ015YJ12 of T cells	5	34.80		3097600	2906500	3915000		2697200	2552000	1705700		2546700	1220400	28441000
B7Z4L7	B7Z4L7	cDNA FLJ59035, highly similar to RNA-binding region-containing protein 2	3	15.31		3074200	2819200	4584100		2772000	3039000	0		2875300	1559500	0
P61981	YWHAG	14-3-3 protein gamma	6	39.19		3032600	4792200	5207900		4387200	5900000	3475100		3966400	1902300	13000000
A8K168	A8K168	Malic enzyme	4	5.65		3031600	3954200	2251400		2998900	0	2760300		3588800	2641900	753480
D3DTS1	MYH10	Myosin-10	5	15.04		3013900	2188400	1990900		3503900	3801400	2781100		2949300	2461100	4206100
Q9C005	DPY30	Protein dpy-30 homolog	2	28.35		2999200	2308400	2982500		4101500	3685700	3789500		2617000	2386100	10172000
B1ANR0	PABPC4	Polyadenylate-binding protein (PABP)	2	3.65		2977900	5011200	2567600		2864400	3789400	3914600		2396400	4914000	415910
P23588	EIF4B	Eukaryotic translation initiation factor 4B	5	16.65		2974900	4159100	2696600		4656100	1991100	3021400		3412300	6248500	27064000
B4DSA8	B4DSA8	DNA damage-binding protein 1	4	9.56		2961100	2299600	2277000		2323100	2267300	2379400		2576800	1948100	3576100
B4DFL1	B4DFL1	Dihydrolipoyl dehydrogenase	5	11.64		2957400	5036400	1483400		5461700	2459400	2740500		3886900	5221100	3281700
O75569	PRKRA	Interferon-inducible double-stranded RNA-dependent protein kinase activator A	2	3.02		2838100	2753900	2745700		6038700	2113600	0		2615500	3250600	0
C9IZ80	BZW1	Basic leucine zipper and W2 domain-containing protein 1	2	16.08		2817900	1398500	0		2163300	2571600	2728200		2295900	1754300	0
Q9HCC0	MCCC2	Methylcrotonoyl-CoA carboxylase beta chain, mitochondrial	9	22.23		2812300	1624800	1564300		5314700	3129600	1155300		2291400	1178500	16665000
Q9Y266	NUDC	Nuclear migration protein nudC	3	7.84		2788800	3595500	1773000		1732400	2353600	2134700		1634600	2579100	0																	299
C9JFR7	CYCS	Cytochrome c	4	4.99		2772300	2773300	0		2597100	2342400	2194200		2020300	2140000	0
Q8NBT2-2	SPC24	Kinetochore protein Spc24	4	14.34		2767800	1565600	1574300		0	2883900	2176900		0	2052100	3400200
I7HJJ0	I7HJJ0	ADP/ATP translocase 3	2	29.05		2761100	775000	852670		2751500	1144500	1329300		468200	0	0
O43324-2	EEF1E1	Eukaryotic translation elongation factor 1 epsilon-1	3	18.15		2706100	1503300	1667300		1971200	2140100	2404000		1897500	1766800	0
Q96GX3	Q96GX3	Ras-related protein Rab-21	3	6.09		2694100	0	3148400		0	0	0		3167400	2597400	3011200
C9J8S3	RAB7A	Ras-related protein Rab-7a	2	66.69		2680600	0	0		0	2701400	1886400		0	1776700	0
V9HW44	HEL-S-303	Epididymis secretory protein Li 303	2	14.90		2657200	3323200	4180700		3550200	3926300	3500800		3565200	3173800	0
Q01081-2	U2AF1	Splicing factor U2AF 35 kDa subunit	4	13.06		2640900	4515600	2900400		3196000	4529900	3448700		4571700	1604400	21073000
A6NDG6	PGP	Glycerol-3-phosphate phosphatase	4	15.82		2599500	0	1886200		2366800	2560700	2293100		2217500	1638800	4496000
P04181	OAT	Ornithine aminotransferase, mitochondrial	6	7.25		2593500	0	0		3345200	2226600	2111800		1800400	0	3760000
E7ER97	E7ER97	Acetylserotonin O-methyltransferase-like	3	9.21		2587000	1942900	0		2046300	0	2285500		3097300	2386200	0
H3BNT7	PSMD7	26S proteasome non-ATPase regulatory subunit 7	2	3.15		2549300	3040300	0		2295800	2718500	2688000		2451200	2613500	0
F8WFD3	F8WFD3	Uncharacterized protein	2	4.21		2522400	0	2720000		0	2420800	0		0	2328600	0
I3L3Q7	C1QBP	Complement component 1 Q subcomponent-binding protein, mitochondrial	2	14.11		2504800	2252000	0		4897900	2233600	2421300		2080100	2124300	0
F2Z2V0	CPNE1	Copine-1	4	21.61		2468300	1495300	2409900		2314000	2231100	2240800		1859400	1978900	6827600
F5H345	HMBS	Hydroxymethylbilane synthase	3	12.87		2460500	2216300	2435100		2363300	3384700	2980500		2559400	2594900	2630900
B4DWU3	B4DWU3	Palmitoyl-protein hydrolase 1	3	8.33		2445100	2713700	2429000		2652500	0	2859100		2390500	3817300	1654400
K7EK06	FARSA	Phenylalanine--tRNA ligase alpha subunit	2	29.64		2438100	2390900	3658300		2342000	3077500	2183700		2046200	1502000	12840000
V9HWI0	HEL-S-165mP	Epididymis secretory protein Li 6	3	20.18		2436100	2556900	1760000		2359200	1524700	2867600		2739900	3033600	1641300
B5MCX3	SEPTIN2	Septin-2	3	50.38		2408600	2932600	0		0	0	2147700		2224500	2800700	0
B4DZQ7	B4DZQ7	RNA helicase	3	4.00		2391300	2662000	2478600		2279100	0	2170100		2181400	0	0
O60664-4	PLIN3	Perilipin-3 (47 kDa mannose 6-phosphate receptor-binding protein)	2	1.80		2375600	0	2472300		2738400	2949900	3433600		3161000	2858700	0
A3RJH1	DDX1	ATP-dependent RNA helicase DDX1	5	11.87		2375200	2066400	1353500		2338000	2657300	2482800		2295500	2443000	5393100
B4DWU6	B4DWU6	cDNA FLJ51361, highly similar to Keratin, type II cytoskeletal 6A	0	15.35		2374900	1615200	0		1504500	1478000	0		0	0	0
Q5TFE4	NT5DC1	5'-nucleotidase domain-containing protein 1	5	28.00		2369800	1796600	2757500		2570600	2581000	3196500		2063500	1546300	7261000
B2R4W8	hCG_1994130	40S ribosomal protein S15a	3	10.79		2368900	1624700	2258000		2057700	1933700	1789200		2523900	1638800	0
Q7RTV0	PHF5A	PHD finger-like domain-containing protein 5A	2	3.13		2351800	4113000	3823500		0	0	0		0	0	0
O00764-3	PDXK	Pyridoxal kinase	3	9.06		2351300	2902800	1553600		3313800	2714900	2938800		3780900	2023400	2676200
D3YTB1	RPL32	60S ribosomal protein L32	3	23.73		2345900	3001300	2989000		4397800	3873100	3502600		4341100	1812800	0
Q53XL8	PSMC1	Proteasome (Prosome, macropain) 26S subunit, ATPase, 1	4	8.00		2295600	2455800	1483800		2098500	2088900	3538200		2217800	3024800	5825000
Q8IXJ3	SNRP116	Small nuclear ribonucleoprotein component	5	13.03		2294600	2053600	630830		2109100	1119800	2082200		2223100	0	10200000
F8W6E4	F8W6E4	Glycerol-3-phosphate dehydrogenase, mitochondrial.	2	5.15		2226900	1439300	1089400		3188900	1381100	1191900		1222600	958330	0
P12270	TPR	Nucleoprotein TPR	3	16.00		2223000	1714100	2069300		1949700	2200900	1694500		1575800	1567600	3964200
B4DEK5	B4DEK5	cDNA FLJ54596, highly similar to Proactivator polypeptide	3	7.51		2222800	0	685470		0	933840	0		2199100	1812800	5775700
Q9HDC9-2	APMAP	Adipocyte plasma membrane-associated protein	2	4.06		2213600	2846700	1504400		2325700	1401900	2765900		1230700	1194800	0
Q14694	USP10	Ubiquitin carboxyl-terminal hydrolase 10	3	12.37		2207500	1675400	1790000		1814600	2361400	2326300		2148100	1860100	0
O60716-32	CTNND1	Catenin delta-1	2	5.34		2195100	1686500	1691600		1900800	2006200	1782500		1955000	1707200	0
P35270	SPR	Sepiapterin reductase	5	22.88		2190200	1446600	1238100		1918800	1614300	1935100		2644200	1902900	2367100
Q5H924	HUWE1	HECT, UBA and WWE domain containing 1	5	14.98		2184600	1611000	1341100		2394600	2308200	2732900		2126100	1632700	3057100
Q05D83	BZW2	BZW2 protein	2	8.04		2179600	2288900	3243000		2285200	3520200	2508700		1774000	1281100	10716000
Q6GMV3	PTRHD1	Putative peptidyl-tRNA hydrolase PTRHD1	2	3.01		2169600	1910000	1814000		1915400	2190700	2014500		2855200	1945500	0
Q15843	NEDD8	NEDD8	1	9.44		2157100	2826900	4876400		6123700	2437500	4039800		3464900	2160600	0
B4DWV5	B4DWV5	GrpE protein homolog	3	7.88		2138200	1949400	0		3426100	2182400	2063700		1637200	2139300	0
F5H7V7	F5H7V7	NADH dehydrogenase [ubiquinone] 1 alpha subcomplex subunit 8	2	4.10		2064700	1589000	0		1979300	0	0		0	1442000	2918800
O43681	GET3	ATPase GET3	4	5.98		2043600	3127200	2042900		0	0	0		2873500	0	2609700
V9HWG0	HEL25	Chromobox homolog 5	2	14.65		2040500	0	0		2032800	0	2077100		2295300	4958600	0
E1NZA1	PRIC295	Peroxisome proliferator activated receptor interacting complex protein	7	17.14		1978700	1290100	2238700		3588400	2304700	1769900		2206800	3483100	16245000
B4DF22	B4DF22	cDNA FLJ55615, highly similar to SWI/SNF-related matrix-associatedactin-dependent regulator of chromatin subfamily C member 2	2	3.63		1947200	1657600	0		0	2291500	1911100		1861900	1870200	0
Q96FQ6	S100A16	Protein S100-A16	3	32.56		1939800	2585500	2958700		1728900	3636600	1826900		1955800	1005200	12379000
P46379-4	BAG6	Large proline-rich protein BAG6	3	17.12		1935200	2193400	2852400		1704400	1163800	2098300		1866700	3308500	16624000
B2R7W3	BCAS2	Pre-mRNA-splicing factor SPF27	2	23.80		1880800	1403800	2098700		0	1478600	2115300		1629300	0	4382100
B4DKR8	B4DKR8	cDNA FLJ55700, moderately similar to Vigilin	3	8.97		1866800	1408600	1536600		1875200	1654000	1917400		1626800	2109100	0
Q6FGJ9	GSTM3	Glutathione S-transferase	7	12.88		1865700	2565800	2941100		2616500	2120900	2393300		3550700	955060	17975000
Q9UM54-5	MYO6	Unconventional myosin-VI	5	9.61		1850500	1827500	0		1919300	3084000	1640000		2735400	1574700	0
Q13011	ECH1	Delta	2	33.85		1849500	1417100	1255600		1972700	1843400	1375500		1603300	1743100	2119700
Q6FGY5	TBCB	Tubulin-folding cofactor B	4	7.07		1848800	1784600	1515500		1198800	1013500	1942600		3340500	3521100	0
E9PB51	RBM4	RNA-binding protein 4	3	10.91		1847900	0	0		1969000	3909500	2004600		1704800	1965300	0
B0QYF7	MB	Myoglobin	2	6.98		1809500	1301100	1541600		1864700	2012300	1661100		1894700	1751200	0
B4DNR3	B4DNR3	cDNA FLJ52710, highly similar to Abhydrolase domain-containing protein 14B	4	4.71		1799600	3182100	1733700		2252700	1770800	1198500		1364600	1266700	0
B4DN60	B4DN60	cDNA FLJ52703, highly similar to Asparaginyl-tRNA synthetase, cytoplasmic	2	3.78		1767400	1858200	3458000		2180900	2831100	1487500		2185400	1153800	10197000
Q9Y383-3	LUC7L2	Putative RNA-binding protein Luc7-like 2	2	5.10		1716100	3443000	7063500		2624000	5421200	2735700		2588100	2195600	22584000
F8VR84	MYG1	MYG1 exonuclease	2	6.88		1643600	1974900	3588300		1912300	2546400	1502300		1742500	1318400	8731400
B4DYY1	B4DYY1	cDNA FLJ51659, highly similar to 4-trimethylaminobutyraldehyde dehydrogenase	2	7.75		1633200	1717600	1789300		1555400	1557100	1689300		1727900	1382000	0
P18206-2	VCL	Vinculin (Metavinculin) (MV)	2	5.79		1603800	982610	878890		0	1998900	0		1537100	1078300	563400
Q9BV86-2	NTMT1	N-terminal Xaa-Pro-Lys N-methyltransferase 1	3	23.46		1530100	1538000	1825500		1478900	1317500	0		1579300	0	0
F8WBH7	PSMG1	Proteasome assembly chaperone 1	2	8.49		1492500	907300	1600000		1148100	1288100	0		1073200	0	0
O76003	GLRX3	Glutaredoxin-3	4	31.33		1424900	988250	2938600		672110	1833900	1232400		950630	634130	9403400
Q99584	S100A13	Protein S100-A13	2	14.10		1418600	1149200	1169900		2507000	1649200	2073700		2156100	1413700	0
Q16777	H2AC20	Histone H2A type 2-C	2	22.73		1404900	1734900	1905100		4086500	2295300	3271000		2432400	1726600	2099100
F5GXW5	C12orf57	Protein C10	1	10.07		1305300	1098300	1319200		1159300	1262800	1288400		1373400	1267300	1680200
Q53HJ4	Q53HJ4	DNA helicase	6	11.95		1302900	810640	989990		1317900	1314500	829800		534160	0	5527000
Q3ZCW5	SUCLG2	Succinate-CoA ligase subunit beta	2	6.16		1269500	1266000	0		3338800	1438600	0		1093800	1050000	0
B3KMI9	B3KMI9	cDNA FLJ11140 fis, clone PLACE1006488, highly similar to Signal recognition particle 68 kDa protein	3	8.29		1259500	1172500	1003500		0	1462500	1438500		1473700	1126400	0
P60953	CDC42	Cell division control protein 42 homolog	2	6.74		1237800	962690	938000		823960	1010200	842810		1058200	829930	978260
Q9BXP5-5	SRRT	Serrate RNA effector molecule homolog	7	12.52		1217800	1414300	2405300		1500300	2668900	1185400		2420800	1258200	9981900
B4DUX0	B4DUX0	cDNA FLJ60167, highly similar to Cytosolic acyl coenzyme A thioester hydrolase	3	18.13		1211700	0	947390		1981300	1950200	1736500		1843400	834770	6408800
Q6P0M4	IARS	Isoleucyl-tRNA synthetase	6	13.48		1191000	2191100	3119200		1142800	2135900	1114800		1260600	0	12701000
C9JZD8	IPO5	Importin-5	3	24.71		1177000	0	645670		944180	916620	944280		759500	572880	1702800
P19784	CSNK2A2	Casein kinase II subunit alpha'	2	2.97		1159800	925120	992260		650400	761920	0		882530	698350	0
F5GX77	TRMT112	Multifunctional methyltransferase subunit TRM112-like protein	3	13.74		1154900	2020100	2817800		0	2029400	0		2019100	0	0
E9PL22	E9PL22	Hypoxia up-regulated protein 1	6	11.10		1136600	1863300	1322000		1706600	2080100	911300		1003300	1001000	2996200
Q6LET3	HPRT1	Hypoxanthine phosphoribosyltransferase	6	28.61		1069200	3343700	5406400		1925000	3758700	1772800		2082800	1472100	17117000
B4DW31	B4DW31	cDNA FLJ54186, highly similar to Nuclear receptor-binding protein	2	3.46		1062300	947300	923700		1111100	1244700	940840		883230	842490	2059100
P12081-4	HARS1	Histidine--tRNA ligase, cytoplasmic	4	6.65		1060100	833720	0		1232200	804860	859130		785550	822110	0
B4DGF8	B4DGF8	cDNA FLJ57877, highly similar to Cleavage and polyadenylation specificity factor 7	3	21.84		1049400	981830	564290		903690	738720	666710		572520	546070	2318600
P35237	SERPINB6	Serpin B6	4	7.61		1039400	1145200	1841200		0	0	0		0	0	9476200
E5KNY5	LRPPRC	Leucine-rich PPR-motif containing	5	13.62		1025300	0	404390		2673700	933890	869460		868150	520720	2886300
E9PHI6	DYNC1LI1	Dynein light intermediate chain	1	13.48		875100	602680	800090		930830	544810	753020		0	420480	3207300
P54727-2	RAD23B	UV excision repair protein RAD23 homolog B	1	32.29		787520	514930	586360		1066700	973950	944890		1092400	756030	0
Q9Y3D6	FIS1	Mitochondrial fission 1 protein	4	9.56		666460	782330	927650		807250	1196100	1183800		0	0	6566100
E9PRQ6	ACAT1	Acetyl-CoA acetyltransferase, mitochondrial	1	41.65		623570	553590	0		1366400	518420	0		614560	537910	478960
Q9H1B7	IRF2BPL	Probable E3 ubiquitin-protein ligase IRF2BPL	3	5.87		571000	692540	995910		669640	530330	0		0	589570	3444100
B3KRA9	B3KRA9	Phosphotransferase	1	3.34		376120	374800	467630		0	301510	0		403880	331030	0
P09960-3	LTA4H	Leukotriene A-4 hydrolase	3	8.51		334920	616910	719430		445390	0	289190		0	0	5740900
Q13535-2	ATR	Serine/threonine-protein kinase ATR	1	2.07		0	18312000	0		14552000	16186000	15083000		13005000	14900000	0
H0YEN5	RPS2	40S ribosomal protein S2	3	15.23		0	15963000	17431000		10726000	7042700	12312000		10401000	12837000	9893400
J3QLI9	SNRPD1	Small nuclear ribonucleoprotein Sm D1	2	19.22		0	11844000	11549000		0	0	12126000		7542900	9350000	10392000
D3DQA6	DDX46	RNA helicase	3	6.40		0	11118000	12920000		9827800	9070800	10608000		7099700	9914600	19697000
J3KT51	JPT1	Jupiter microtubule-associated homolog 1	2	11.34		0	9731100	0		9517200	10401000	9503400		8904600	9793300	3321800
B7Z2T1	B7Z2T1	cDNA FLJ58061, highly similar to Eukaryotic translation initiation factor 4E	3	2.96		0	7749500	0		3882600	3990100	0		4414400	3165800	0
Q53Y51	DDT	D-dopachrome tautomerase	4	10.89		0	7725500	5823100		5024600	4300300	4139600		3965700	4110800	0
Q9Y2V2	CARHSP1	Calcium-regulated heat-stable protein 1	2	4.72		0	7148800	6729400		8134300	9732500	10485000		9956200	8032200	0
P31930	UQCRC1	Cytochrome b-c1 complex subunit 1, mitochondrial	5	9.52		0	6839700	0		13493000	0	5798400		0	6305600	0
H0YN26	ANP32A	Acidic leucine-rich nuclear phosphoprotein 32 family member A	3	9.53		0	6650400	12512000		11946000	13215000	13721000		6036000	9881000	13924000
P56537	EIF6	Eukaryotic translation initiation factor 6	4	34.82		0	6556300	5721600		6380400	11473000	8642000		8144600	6880000	0
Q9ULA0	DNPEP	Aspartyl aminopeptidase	7	11.71		0	6355000	4116800		5020600	7841800	3541100		7081600	4979400	7914100
P13693	TPT1	Translationally-controlled tumor protein	5	14.51		0	6348600	9569800		3293600	7051700	3364400		5117200	7839500	15411000
H0YFA4	CRIP2	Cysteine-rich protein 2	4	40.16		0	6306000	6508700		8318400	10513000	9236700		7964000	11880000	0
P98179	RBM3	RNA-binding protein 3	3	6.09		0	6193100	5331700		6374500	7544100	8773200		6618400	6979300	0
Q15008	PSMD6	26S proteasome non-ATPase regulatory subunit 6	4	9.98		0	6146600	0		2986400	0	0		3281400	4443000	3153800
P62280	RPS11	40S ribosomal protein S11	4	15.09		0	5046700	2787100		1739600	3335000	4097300		3285200	3689200	0
P0CW22	RPS17	40S ribosomal protein S17	4	28.98		0	4991100	3999100		2256300	3398400	4280500		5115100	5833400	877380
Q9BWJ5	SF3B5	Splicing factor 3B subunit 5	2	11.88		0	4918200	4264300		0	0	5130100		6655600	7731300	0
P62841	RPS15	40S ribosomal protein S15	2	5.56		0	4682200	4520800		4472400	6293500	6865700		5434700	6299100	6992300
A8K1D2	A8K1D2	LIM and SH3 domain protein 1	3	6.56		0	4617800	3939600		4544300	0	3918800		5584400	4603400	0
B4E312	B4E312	cDNA FLJ53422, highly similar to TATA-binding protein-associated factor 2N	1	3.62		0	4413500	5117200		4705900	4774000	4455100		6290800	3758300	2699100
P09382	LGALS1	Galectin-1	2	16.62		0	4362200	4538000		5295600	3947800	5452700		4252400	4955100	0
Q9UNE7	STUB1	E3 ubiquitin-protein ligase CHIP	5	6.93		0	4317300	3984700		1918000	0	2354500		2834300	2872900	1728300
V9HW51	HEL-S-114	Epididymis secretory protein Li 114	3	8.77		0	4255900	4326800		4219400	0	7170000		6624300	6950800	0
P17987	TCP1	T-complex protein 1 subunit alpha	6	26.07		0	4026300	4837500		3831500	5483700	4737400		2928100	2844300	12930000
P49419-2	ALDH7A1	Alpha-aminoadipic semialdehyde dehydrogenase	6	14.91		0	3710700	4863000		5367100	4502800	3815100		3914500	3532500	4474600
F8W1R7	MYL6	Myosin light polypeptide 6	5	22.99		0	3640000	3869800		4592300	4522800	5504400		4648100	3331300	7230200
P15531	NME1	Nucleoside diphosphate kinase A	1	1.82		0	3622200	3686500		4331400	4218500	5014600		3683100	3259300	5387600																	90
E9PP31	E9PP31	Caprin-1	2	6.18		0	3431600	0		0	3475500	4488400		0	4839300	0																	137
A8K7W3	A8K7W3	cDNA FLJ75780, highly similar to Homo sapiens SGT1, suppressor of G2 allele of SKP1	2	3.23		0	3292300	4168100		0	0	4565300		3808600	5001000	0
V9HWG9	HEL-S-21	Glutathione-dependent dehydroascorbate reductase	4	3.97		0	3248900	1518900		0	0	1546800		0	0	7088300
Q9Y3C8	UFC1	Ubiquitin-fold modifier-conjugating enzyme 1	2	2.21		0	3215400	3561300		3953800	4410800	0		0	4259400	0
A8K048	A8K048	Kinesin-like protein	3	6.11		0	3204900	3577600		0	0	0		3329900	0	1496200
Q13268	DHRS2	Dehydrogenase/reductase SDR family member 2, mitochondrial	5	19.51		0	2940900	0		6468000	1939800	2387800		2572100	2392200	0
C9JUG7	CAPZA2	F-actin-capping protein subunit alpha	2	13.43		0	2928400	4920400		2970900	0	2912700		3299800	3240700	6949400
Q68DQ4	DKFZp779L0468	Uncharacterized protein DKFZp779L0468	3	3.51		0	2861200	2364200		1148400	3119300	835850		0	0	13168000
Q15046	KARS1	Lysine--tRNA ligase	4	12.38		0	2842700	0		2817800	3580700	0		2268100	0	0
Q96GD7	Q96GD7	CSDA protein	1	1.77		0	2818400	0		4076000	2458100	5028400		1990600	2532100	0
C9JGE3	EWSR1	EWS RNA-binding protein variant 6	2	42.07		0	2676600	2743600		3300000	3347100	0		0	0	0
P53618	COPB1	Coatomer subunit beta	4	9.62		0	2645300	3056700		3237300	3641900	3361000		3613400	2691300	0
D6RDG7	SFXN1	Sideroflexin-1	2	3.98		0	2551500	1683300		4338100	0	0		0	3316000	0
B2R858	B2R858	RNA helicase	3	9.50		0	2539200	2594000		2768100	0	2403400		2469600	0	2681400
O60502-3	OGA	Protein O-GlcNAcase	3	3.85		0	2536600	998740		0	0	0		0	0	2441100
B2RD36	B2RD36	Carboxymethylenebutenolidase homolog	3	5.94		0	2498100	2473700		0	0	0		1955000	1966000	9781500
B4DX42	B4DX42	cDNA FLJ54064, highly similar to Splicing factor 1	3	5.81		0	2485600	1173800		1307600	1386100	1578800		2513200	2962600	0
P42166	TMPO	Lamina-associated polypeptide 2, isoform alpha	4	6.18		0	2477500	3767000		0	0	0		0	0	2541800
B4DLA6	B4DLA6	DNA helicase	4	12.42		0	2470900	1961500		3043600	3312600	0		0	0	6079300
K7ENG2	U2AF2	U2 snRNP auxiliary factor large subunit	3	12.01		0	2392100	4983300		4315000	0	3683300		4926900	3453800	12339000
Q9BTT0-3	ANP32E	Acidic leucine-rich nuclear phosphoprotein 32 family member E	2	8.17		0	2366300	0		2333100	3345500	2405700		1616300	2372000	0
H0YIZ0	SHMT2	Glycine hydroxymethyltransferase	4	5.91		0	2326100	1732400		4045900	0	2101700		2581000	2034000	0
P30048-2	PRDX3	Thioredoxin-dependent peroxide reductase, mitochondrial	3	18.41		0	2262300	1167600		2190300	1639300	916650		812040	896480	7249000
O95336	PGLS	6-phosphogluconolactonase	4	19.12		0	2250400	2829100		2454900	3081000	2618700		2459000	4529000	14092000
P62847-2	RPS24	40S ribosomal protein S24	4	14.59		0	2229200	4291800		0	1771500	2312400		0	979140	14680000
Q63HR1	DKFZp686P17171	Uncharacterized protein DKFZp686P17171	3	6.28		0	2191500	1309100		0	0	0		0	0	0
P55145	MANF	Mesencephalic astrocyte-derived neurotrophic factor	1	1.53		0	2082900	1595900		2543800	1259700	2290300		1429800	1887800	0
A0MNN4	SMU1	CDW3/SMU1 (Smu-1 suppressor of mec-8 and unc-52 homolog (C. elegans), isoform CRA_a)	2	3.85		0	2038000	2413300		1989500	2983200	2078200		1926000	1771400	3781900
P55795	HNRNPH2	Heterogeneous nuclear ribonucleoprotein H2	3	18.86		0	1989200	2273600		1528300	2001700	1663100		1659800	1711400	2431700
O00743-2	PPP6C	Serine/threonine-protein phosphatase 6 catalytic subunit	1	3.98		0	1975100	0		2082800	0	2160600		2762500	1950900	0
O60884	DNAJA2	DnaJ homolog subfamily A member 2	2	10.65		0	1940000	1949700		0	2529000	2093100		1586100	1897900	3229300
V9HWH6	HEL-S-156an	Purine nucleoside phosphorylase	5	11.08		0	1926200	2272600		1766200	1770500	0		1633300	0	19025000
P61758	VBP1	Prefoldin subunit 3	3	13.11		0	1869600	3937900		0	1969600	0		4077100	0	13297000
E9PNK6	TPD52L1	Tumor protein D53	2	3.00		0	1832500	0		1951000	0	3402600		0	2033900	0
M0R3F1	HNRNPUL1	Heterogeneous nuclear ribonucleoprotein U-like protein 1	4	5.17		0	1817200	2070200		0	0	1977300		2057700	0	0
C9JWG0	UGP2	UTP--glucose-1-phosphate uridylyltransferase	3	10.85		0	1762600	0		0	0	0		1928400	2036800	0
Q6IAP9	PRPF4	PRPF4 protein	3	5.08		0	1721600	2247100		0	2040700	0		0	0	6668200
P62993-2	GRB2	Growth factor receptor-bound protein 2	3	6.74		0	1715200	2421000		1471800	1636500	1381600		2060200	2246700	9113100
E7EUT8	E7EUT8	Splicing factor 3A subunit 3	3	23.53		0	1683800	1250800		1693000	0	0		0	0	5392600
F8WDD7	ARPC4	Actin-related protein 2/3 complex subunit 4	4	8.52		0	1659100	2059800		0	0	0		0	0	4816300
Q5QTQ6	Q5QTQ6	MSTP010 (cDNA FLJ11394 fis, clone HEMBA1000592, highly similar to Sorting nexin-6)	2	3.18		0	1643800	1857700		1078900	0	0		0	0	2718000
B4DT28	HNRNPR	Heterogeneous nuclear ribonucleoprotein R	4	31.56		0	1610200	1546600		1477300	1353300	2289600		2566000	0	7698600
Q05BU6	SFRS11	SFRS11 protein	2	5.39		0	1508200	2069700		1385400	1978700	0		1409500	0	0
O75506	HSBP1	Heat shock factor-binding protein 1	2	13.86		0	1503100	0		1599300	1639400	1915200		1629300	1162000	0
Q2YS46	NUBP1	C447E6.1 (Nucleotide binding protein 1 (E.coli MinD like) )	4	18.84		0	1464000	1842900		0	0	0		0	0	1627200
B7Z1R5	ATP6V1A	V-type proton ATPase catalytic subunit A	3	4.64		0	1460800	0		0	2152200	1366100		1328700	0	0
E5RGM3	SKP1	S-phase kinase-associated protein 1	1	3.56		0	1404900	834300		1049700	489150	933520		2259400	1623700	0
Q0QF12	SDHA	Succinate dehydrogenase	2	22.14		0	1400600	1218700		2588800	0	1071200		945800	820340	3193100
B7Z856	B7Z856	cDNA FLJ51412, highly similar to GDNF family receptor alpha-1	2	3.13		0	1371900	1256500		0	0	0		0	0	978380
D9YZV5	TPM1	Tropomyosin 1	3	15.83		0	1364900	0		1539000	1106500	2588000		0	0	0
Q5H909	MAGED2	Melanoma-associated antigen D2	2	11.21		0	1309700	1528700		1471600	0	1208800		1406900	1499300	0
B4E016	RPE	Ribulose-phosphate 3-epimerase	2	33.78		0	1263400	1307400		0	1041000	1032800		944240	1119300	0
P00390-5	GSR	Glutathione reductase, mitochondrial	2	3.44		0	1262900	1282300		0	1145500	0		0	0	4330200
B1AJY7	PSMD10	26S proteasome non-ATPase regulatory subunit 10	3	5.81		0	1250900	1565700		0	0	0		0	1524200	0
A8K6Q8	A8K6Q8	Transferrin receptor protein 1	3	8.92		0	1227000	1599600		0	906910	1399600		0	0	4911200
M0QXM4	SLC1A5	Amino acid transporter	2	12.17		0	1202500	1408100		1125900	0	0		1342500	0	1603200
Q13595-2	TRA2A	Transformer-2 protein homolog alpha	2	7.88		0	1197700	1787800		0	0	0		0	0	4877600
Q9BUB1	PRKAR2A	cAMP-dependent protein kinase type II-alpha regulatory subunit	2	3.16		0	1186300	1143000		2051900	1534600	1333900		0	0	0
Q9UG16	DKFZp564P0562	Uncharacterized protein DKFZp564P0562	2	4.09		0	1107500	1044000		1134200	1320900	1293200		1236300	1058000	1514700
F5H823	RAP1B	Ras-related protein Rap-1b	2	9.05		0	1076700	1535300		0	1803900	0		0	0	5059400
O60493-4	SNX3	Sorting nexin-3	3	4.98		0	1059400	1454900		1048300	871450	1058800		2182100	1654800	16378000
Q9BVG4	PBDC1	Protein PBDC1 (Polysaccharide biosynthesis domain-containing protein 1)	2	4.52		0	1044700	2256300		1000700	1058400	0		1441300	958830	0
B4DP06	B4DP06	5-aminoimidazole-4-carboxamide ribonucleotide formyltransferase	1	6.24		0	1040400	986840		0	997120	0		756480	751280	2008700
F5H335	EIF3A	Eukaryotic translation initiation factor 3 subunit A	5	5.60		0	1033500	2075600		0	0	0		0	0	8672900
H7C131	ACAA1	3-ketoacyl-CoA thiolase, peroxisomal	4	8.96		0	988340	1066500		1029100	993470	1251600		1107100	955970	0
I3L2B0	CLUH	Clustered mitochondria protein homolog	4	4.06		0	955220	1139700		1197000	1903500	0		0	0	0
Q49AN9	SNRPG	Small nuclear ribonucleoprotein G	2	2.22		0	888220	0		873280	1128800	0		874410	940620	0
B4DT77	B4DT77	Annexin	4	9.95		0	886780	807040		0	946030	0		814270	776920	4221200
F8VPD4	CAD	Aspartate carbamoyltransferase	3	9.72		0	774740	895330		0	664040	644870		620940	673580	5441400
Q14258	TRIM25	E3 ubiquitin/ISG15 ligase TRIM25	3	6.03		0	745950	480560		0	1085900	632360		0	574120	1968400
K7ELS0	TRIR	Telomerase RNA component-interacting RNase	2	4.35		0	741820	0		909450	0	768360		1472200	1327600	0
B7Z6R0	PMM2	Phosphomannomutase 2	2	9.34		0	739790	624250		0	0	0		0	0	940120
P49792	RANBP2	E3 SUMO-protein ligase RanBP2	2	3.93		0	718600	0		442230	0	484880		574620	0	0
Q16401-2	PSMD5	26S proteasome non-ATPase regulatory subunit 5	3	6.34		0	715940	863300		562520	0	487680		0	486170	4671400
B4DPJ2	B4DPJ2	Annexin	2	16.38		0	625980	0		0	0	0		579280	0	1749800
B4DX52	DNAJB1	DnaJ homolog subfamily B member 1	2	4.54		0	554130	0		697310	759490	904910		661840	635300	0
J3KS22	DCXR	L-xylulose reductase	2	5.24		0	488920	660980		0	373990	354390		0	0	2461800
S4R402	NOLC1	Nucleolar and coiled-body phosphoprotein 1	1	1.57		0	402850	783990		0	789780	432330		216710	439070	3512000
Q96NX8	STX16	Syntaxin-16	2	3.83		0	395750	710760		609480	493770	0		592470	0	1831700
B7Z7T5	B7Z7T5	Ubiquitin carboxyl-terminal hydrolase	2	1.75		0	374880	1037200		0	0	0		0	0	2437000
Q6P2Q9	PRPF8	Pre-mRNA-processing-splicing factor 8	3	3.53		0	293590	272670		0	0	0		0	0	2984300
Q0ZAJ1	MSH2	MSH2-Ex5 isoform	2	2.38		0	150220	170310		0	154080	0		0	0	3940100
Q8WVB5	MT1X	Metallothionein	2	2.12		0	22193	0		13231	58386	0		0	0	0
A6PVX3	PSMD4	26S proteasome non-ATPase regulatory subunit 4	2	5.85		0	0	6502900		5565900	0	5462800		8635900	0	0
A4D2P2	RAC1	Ras-related C3 botulinum toxin substrate 1	3	9.05		0	0	4784700		2783100	4121000	0		0	0	0
O75937	DNAJC8	DnaJ homolog subfamily C member 8	3	3.18		0	0	4102600		4548600	4936100	0		4690500	4647000	0
B4DM97	B4DM97	cDNA FLJ55002, highly similar to Alpha-centractin	3	6.54		0	0	3644100		4309300	2123900	4954800		4178400	5384600	4125600
G3V4W4	GNPNAT1	Glucosamine 6-phosphate N-acetyltransferase	3	15.79		0	0	3474800		3121500	0	0		3092700	2986000	0
P27824	CANX	Calnexin (IP90)	3	6.88		0	0	2875000		3634000	5447100	3358900		3446900	3501400	4701100
Q9HBZ9	Q9HBZ9	RNA helicase	4	21.38		0	0	2860800		3375100	3174600	3068300		2493000	3528900	9730200
B4DZH3	B4DZH3	cDNA FLJ52032, highly similar to Transmembrane emp24 domain-containing protein 10	2	3.18		0	0	2783600		0	2248100	2981800		0	0	2143500
Q4ZG57	MCM6	DNA helicase	3	11.29		0	0	2580300		1638700	2260300	1736900		1725800	2142600	0
E9PMI6	CLNS1A	Chloride channel, nucleotide sensitive 1A	2	11.05		0	0	2317600		1351300	0	1736600		0	0	3199500
Q08J23-3	NSUN2	RNA cytosine C(5)-methyltransferase NSUN2	4	10.55		0	0	1703200		1374300	2052200	1529900		1630000	1570900	0
B2RDF5	B2RDF5	SUMO-activating enzyme subunit 2	4	12.11		0	0	1449600		0	1941900	0		1817000	0	3520200
B3KXZ2	B3KXZ2	cDNA FLJ46417 fis, clone THYMU3012402, highly similar to Importin alpha-1 subunit	2	4.02		0	0	1294000		0	1025600	1216100		0	876740	2533700
Q8NFV4	ABHD11	Protein ABHD11	3	5.87		0	0	1291900		5022400	0	1637100		1636500	1342200	1305700
P13798	APEH	Acylamino-acid-releasing enzyme	2	22.19		0	0	1255500		0	0	0		1302600	1092200	3448100
A8K0P2	A8K0P2	Inorganic diphosphatase	2	4.08		0	0	1184200		1465900	0	1103300		1266900	0	0
Q2VEU0	MPST	Truncated mercaptopyruvate sulfurtransferase variant	2	7.27		0	0	943680		950380	926000	962750		0	818510	2572300
Q3SWV4	SON	SON protein	2	3.39		0	0	631950		727160	419900	530840		641630	379660	0
P30038-2	ALDH4A1	Delta-1-pyrroline-5-carboxylate dehydrogenase, mitochondrial	2	5.40		0	0	0		3648600	1561600	1393000		1324900	1333300	1494100
Q10567-4	AP1B1	AP-1 complex subunit beta-1	4	15.12		0	0	0		3722900	0	4345800		5835600	8559100	0
P36405	ARL3	ADP-ribosylation factor-like protein 3	4	6.75		0	0	0		3983600	4501500	5239500		0	4272200	0
H0YDX5	CKAP5	Cytoskeleton-associated protein 5	2	2.03		0	0	0		603450	740190	0		463420	0	0
P46109	CRKL	Crk-like protein	2	4.00		0	0	0		0	1293700	999660		741610	1407400	0
E9PP21	CSRP1	Cysteine and glycine-rich protein 1	2	2.24		0	0	0		9040500	5717400	0		0	0	0
Q16643	DBN1	Drebrin (Developmentally-regulated brain protein)	2	2.05		0	0	0		1116400	3816500	1107400		769550	1166600	0
Q86TW7	DLST	Dihydrolipoamide acetyltransferase component of pyruvate dehydrogenase complex	2	3.49		0	0	0		1676200	977450	721580		762420	618920	3396400
Q96G38	EIF3B	eIF3B protein	3	5.50		0	0	0		0	2821000	0		3063500	1698500	3328200
B4E1K8	EIF3D	Eukaryotic translation initiation factor 3 subunit D	2	6.65		0	0	0		1608100	1653600	0		0	0	0
Q6FHX6	FEN1	Flap endonuclease 1	2	1.73		0	0	0		0	0	0		2605500	2464700	0
P63092-3	GNAS	Guanine nucleotide-binding protein G	4	8.71		0	0	0		1554300	2015000	1620400		1646300	1442600	0
Q16778	H2BC21	Histone H2B type 2-E	3	10.05		0	0	0		3092300	0	3019400		6431400	3587400	0																	60;63
V9HW92	HEL-S-112	Epididymis secretory protein Li 112	3	4.56		0	0	0		620820	0	0		1136400	1250000	0
O15116	LSM1	U6 snRNA-associated Sm-like protein LSm1	2	2.71		0	0	0		830570	840560	784650		771720	668680	0
Q9BS40	LXN	Latexin	3	4.83		0	0	0		9973800	7409700	0		0	0	0
Q99733	NAP1L4	Nucleosome assembly protein 1-like 4	4	6.92		0	0	0		0	3146800	2769500		2860000	2590000	0
O00625	PIR	Pirin	2	2.33		0	0	0		1698100	1615700	0		0	0	0
E5RFX7	PLPBP	Pyridoxal phosphate homeostasis protein	2	4.61		0	0	0		0	0	1105900		966960	763650	0
Q96M27	PRRC1	Protein PRRC1	2	14.94		0	0	0		0	0	0		879070	0	2267600
O60216	RAD21	Double-strand-break repair protein rad21 homolog	3	12.68		0	0	0		900150	1090900	1033200		1176500	0	0
Q9Y3U8	RPL36	60S ribosomal protein L36	3	4.92		0	0	0		0	0	0		4115100	3524300	2492100
Q9NQG5	RPRD1B	Regulation of nuclear pre-mRNA domain-containing protein 1B	4	5.75		0	0	0		1337100	1912800	0		1951200	0	0
B4E1K7	STOML2	Stomatin-like protein 2, mitochondrial	2	7.38		0	0	0		3167600	1392500	0		1385000	1200100	0
Q7KZ85-2	SUPT6H	Transcription elongation factor SPT6	2	1.62		0	0	0		818680	2128300	0		0	0	0
Q96J01	THOC3	THO complex subunit 3	2	4.66		0	0	0		0	0	3253500		3214600	0	1605600
H0YKU1	TMOD3	Tropomodulin-3	3	5.37		0	0	0		0	0	0		0	1998000	2105100
F5H897	TRAP1	Heat shock protein 75 kDa, mitochondrial	3	7.65		0	0	0		6918600	0	0		2992400	2698400	0
P40222	TXLNA	Alpha-taxilin	2	1.75		0	0	0		3201200	0	2851400		2032800	3573600	0
E5RK64	VAPB	Vesicle-associated membrane protein-associated protein B/C	2	10.63		0	0	0		0	8323000	7300500		0	0	0
O15240	VGF	Neurosecretory protein VGF [Cleaved into: Neuroendocrine regulatory peptide-1	2	2.62		0	0	0		0	2103300	0		2789600	2835400	0
Q04917	YWHAH	14-3-3 protein eta	2	4.79		0	0	0		0	2342700	1188400		0	1017200	0
A8K646	A8K646	cDNA FLJ75699, highly similar to Homo sapiens osteoclast stimulating factor 1	2	14.52		0	0	0		0	0	0		671230	657680	4122900
B4DFX6	B4DFX6	cDNA FLJ58791, highly similar to Ankyrin repeat domain-containing protein 35	2	1.73		0	0	0		1563000	2265800	0		0	0	0
D3DQ64	D3DQ64	adenylate kinase 4	3	3.26		0	0	0		4655100	0	2187400		0	2251400	0
Q96HX3	Q96HX3	Dolichyl-diphosphooligosaccharide--protein glycosyltransferase subunit 1	5	11.65		0	0	0		2222600	0	1431900		935980	687540	0

## Sheet: Suppl Table S1b - MDA-MB-231
Supplemental Table S1b. Mass spectrometry-based proteomics analysis of MDA-MB-231 cell line treated with PBS (CTRL), 0.63 mg/mL, and 2.5 mg/mL of B. jararaca snake venom.
	Data derived from .raw type of files generated by the LTQ-Orbitrap Velos and processed using MaxQuant software
						LFQ intensity				LFQ intensity				LFQ intensity
						Control				0.63 µg/mL				2.5 µg/mL
Accession	Gene name	Protein names	Unique peptides	Score		Rep 1	Rep 2	Rep 3		Rep 1	Rep 2	Rep 3		Rep 1	Rep 2	Rep 3																	Oxidation (M) site positions
P63261	ACTG1	Actin, cytoplasmic 2	2	323.31		1780300000	1354400000	2191300000		2255400000	1511300000	2113300000		1545600000	1602900000	2375700000
V9HWE1	HEL113	Vimentin	56	323.31		1498900000	505370000	1502100000		1542400000	1074200000	1604300000		987550000	1342700000	1575300000
Q6IPT9	EEF1A1	Elongation factor 1-alpha	22	230.40		1374900000	1021900000	1588500000		1211200000	1185600000	1401900000		762140000	1245400000	1495100000
V9HWB8	HEL-S-30	Pyruvate kinase	5	323.31		832250000	445070000	780210000		885540000	569050000	888800000		482930000	504050000	750480000
P35579	MYH9	Myosin-9	119	323.31		810100000	320410000	791720000		704050000	550710000	697340000		430720000	580440000	698800000
V9HVZ4	HEL-S-162eP	Glyceraldehyde-3-phosphate dehydrogenase	31	229.16		767960000	1040500000	776730000		930980000	882620000	889100000		729390000	925890000	931010000
P08238	HSP90AB1	Heat shock protein HSP 90-beta	39	323.31		744850000	885140000	660810000		848660000	819080000	757030000		821610000	940430000	695390000
B3KPS3	B3KPS3	Tubulin alpha chain	0	312.64		723100000	723290000	756070000		696810000	651880000	817080000		680720000	742640000	712190000
Q8IZ29	TUBB2C	Tubulin beta chain	2	323.31		589100000	668040000	667030000		670820000	625990000	754840000		573150000	575360000	842840000
P06733	ENO1	Alpha-enolase	33	323.31		528600000	750700000	466600000		508570000	701130000	607560000		671460000	618350000	568610000
V9HW22	HEL-S-72p	Epididymis luminal protein 33	32	287.81		483750000	278460000	416440000		560220000	371230000	468320000		377360000	526690000	491770000
V9HW65	HEL-S-270	Annexin	38	323.31		457370000	114360000	492860000		432710000	205580000	417580000		194960000	255690000	484990000
V9HW56	HEL-S-108	Epididymis secretory protein Li 108 (Tropomyosin 4, isoform CRA_a)	10	296.06		414540000	199330000	376970000		358140000	347060000	342600000		275600000	408010000	363260000
Q06830	PRDX1	Peroxiredoxin-1	17	105.47		408350000	431600000	398250000		458750000	442880000	461320000		404700000	562450000	439520000
V9HWF5	HEL-S-69p	Peptidyl-prolyl cis-trans isomerase	13	114.00		395840000	364100000	420490000		468150000	333800000	510620000		511730000	439100000	491700000
P10809	HSPD1	60 kDa heat shock protein, mitochondrial	49	323.31		390720000	310520000	372360000		360910000	296520000	362000000		420430000	313810000	377760000
Q16777	H2AC20	Histone H2A type 2-C	1	106.16		384420000	438740000	395650000		309320000	436560000	268980000		305510000	507680000	334190000
O43707	ACTN4	Alpha-actinin-4	40	323.31		359670000	191850000	314880000		326170000	250210000	302430000		199440000	268020000	275790000
P07737	PFN1	Profilin-1 (Epididymis tissue protein Li 184a) (Profilin I)	19	179.83		345490000	227010000	360870000		370740000	315420000	359930000		203830000	353430000	357300000
V9HWI5	HEL-S-15	Cofilin, non-muscle isoform	13	189.79		332540000	255250000	374900000		343710000	278540000	440080000		208270000	213380000	317710000
K9JA46	EL52	Epididymis luminal secretory protein 52	38	323.31		331610000	509140000	299970000		359420000	438330000	338310000		427060000	383350000	347140000
V9HWB4	HEL-S-89n	78 kDa glucose-regulated protein	37	266.61		320170000	189730000	284060000		333760000	318740000	380770000		325770000	404900000	365400000
P22626	HNRNPA2B1	Heterogeneous nuclear ribonucleoproteins A2/B1	28	193.70		308110000	467750000	291750000		313560000	424510000	310570000		404900000	324450000	281050000
P06748	NPM1	Nucleophosmin	21	146.62		305590000	345410000	359270000		297790000	344550000	386430000		331280000	237220000	406110000
V9HWN7	HEL-S-87p	Fructose-bisphosphate aldolase	28	221.96		302780000	506490000	255640000		320190000	435470000	306820000		383550000	477770000	256840000
P09382	LGALS1	Galectin-1	12	85.67		297140000	57601000	277660000		290200000	163270000	319320000		129830000	221250000	287960000
V9HWB9	HEL-S-133P	L-lactate dehydrogenase	24	235.23		296870000	260540000	289990000		307290000	305720000	360950000		215820000	260490000	292980000
O75369-2	FLNB	Filamin-B	79	311.92		290250000	109850000	240810000		188700000	161050000	200240000		83810000	174870000	204350000
Q60FE6	FLNA	Filamin A	74	316.34		259450000	65796000	171250000		185740000	118560000	180770000		67697000	155270000	145710000
B4DLR3	B4DLR3	cDNA FLJ54020, highly similar to Heterogeneous nuclear ribonucleoprotein U	33	225.64		257530000	366260000	188420000		224120000	274750000	194870000		296460000	318110000	168460000
V9HWK1	HEL-S-49	Triosephosphate isomerase	26	249.99		256990000	389900000	280080000		263030000	322970000	294070000		388730000	266150000	283270000
P13639	EEF2	Elongation factor 2	54	323.31		245130000	518590000	273550000		268030000	375490000	274670000		386590000	439230000	333290000
V9HWD9	HEL107	Epididymis luminal protein 107	32	204.44		232440000	183180000	200230000		177090000	206160000	234080000		167160000	182250000	169520000
B2R4R0	HIST1H4J	Histone H4	15	113.04		229630000	190680000	180340000		216020000	271030000	290420000		305520000	280970000	290280000
P09651-3	HNRNPA1	Heterogeneous nuclear ribonucleoprotein A1	20	179.36		228650000	440130000	281670000		253320000	373610000	236550000		339700000	88698000	236780000
Q00610-2	CLTC	Clathrin heavy chain 1	64	323.31		225850000	198360000	211870000		226190000	206510000	225680000		185940000	217120000	217170000
B2R4S9	HIST1H2BC	Histone H2B	3	51.37		217240000	318470000	206920000		179270000	340760000	206960000		198480000	200460000	203360000
Q5TZZ9	ANXA1	Annexin	28	276.39		216260000	50523000	259700000		225800000	117190000	267960000		91246000	134190000	247800000
P68431	H3C1	Histone H3.1	1	26.51		216140000	180780000	164290000		176010000	244290000	270800000		269470000	517590000	237270000
D0PNI1	YWHAZ	Epididymis luminal protein 4	16	315.53		216050000	164860000	218760000		217100000	208680000	195100000		221040000	191280000	237880000
P16403	H1-2	Histone H1.2	3	60.09		213150000	189980000	92104000		109760000	193830000	142060000		188720000	39665000	109790000
Q09666	AHNAK	Neuroblast differentiation-associated protein AHNAK	87	175.12		203710000	36890000	180410000		154850000	91151000	170910000		67196000	128210000	162370000
P02545-2	LMNA	Prelamin-A/C [Cleaved into: Lamin-A/C	2	198.00		202840000	68328000	152230000		175550000	127750000	191520000		133700000	162900000	133950000
P22392-2	NME2	Nucleoside diphosphate kinase B	17	65.87		201200000	255870000	163210000		221260000	222200000	162040000		184360000	279110000	222040000
P36578	RPL4	60S ribosomal protein L4	30	110.16		196150000	201400000	152680000		190570000	191280000	163480000		159000000	216840000	127530000
A2VCK8	TMSB4X	Thymosin beta	5	86.74		195260000	48814000	178250000		140730000	143560000	185280000		120810000	205330000	141760000
P60842	EIF4A1	Eukaryotic initiation factor 4A-I	16	213.80		189140000	248110000	159680000		182270000	236850000	147480000		190010000	313730000	184210000
Q5RKT7	RPS27A	40S ribosomal protein S27a	2	130.70		188910000	234750000	153530000		198360000	171170000	155130000		212370000	302670000	104780000
V9HW72	HEL-S-94n	Epididymis secretory sperm binding protein	34	160.40		186850000	184950000	184600000		155240000	191900000	182710000		160910000	144740000	156850000
P07237	P4HB	Protein disulfide-isomerase	34	193.72		186240000	142140000	205870000		239530000	161370000	170800000		161930000	186280000	200330000
Q53YD7	EEF1G	Elongation factor 1-gamma	18	117.02		185010000	224840000	177650000		243910000	204300000	189820000		200670000	221910000	192670000
V9HWF4	HEL-S-68p	Phosphoglycerate kinase	31	218.28		184720000	180840000	224230000		189420000	188170000	254700000		168390000	188250000	243720000
P06753-2	TPM3	Tropomyosin alpha-3 chain	20	149.55		178250000	119900000	129290000		149040000	153210000	138700000		134750000	172320000	132060000
P37802	TAGLN2	Transgelin-2	24	294.90		174120000	127920000	227060000		160990000	161530000	224110000		103780000	97446000	185760000
P39023	RPL3	60S ribosomal protein L3	21	54.34		166420000	153910000	102760000		120120000	148030000	125410000		117010000	54609000	95405000
P12814-2	ACTN1	Alpha-actinin-1	34	224.41		165750000	52607000	157550000		150340000	92892000	137820000		63123000	86702000	146570000
Q5SRT3	CLIC1	Chloride intracellular channel protein	17	145.30		158990000	51953000	130780000		164480000	104270000	152200000		90078000	104160000	146730000
B3KQT9	B3KQT9	Protein disulfide-isomerase	10	140.32		156300000	109190000	138810000		166790000	156380000	159540000		159320000	148540000	139620000
P63313	TMSB10	Thymosin beta-10	4	45.07		153960000	68987000	120670000		125270000	140990000	155890000		79565000	163960000	109090000
Q5U077	LDHB	L-lactate dehydrogenase	21	136.40		149960000	481170000	123490000		160640000	354480000	150710000		375040000	314370000	115910000
V9HWC0	HEL70	Epididymis luminal protein 70	27	112.79		148710000	88227000	148300000		184560000	100830000	150650000		94951000	76847000	164020000
P62917	RPL8	60S ribosomal protein L8	16	63.95		148400000	198000000	105290000		95896000	145040000	88416000		134030000	74950000	92689000
P08727	KRT19	Keratin, type I cytoskeletal 19	25	154.33		147610000	44378000	111400000		151720000	90879000	136690000		80179000	116990000	113670000
P62424	RPL7A	60S ribosomal protein L7a	21	140.56		144690000	200450000	126310000		110730000	179400000	118400000		132610000	237790000	112760000
P05787	KRT8	Keratin, type II cytoskeletal 8	25	171.62		143010000	53555000	146020000		284740000	107790000	145780000		86153000	128440000	137410000
A8K5I0	HEL-S-103	Epididymis secretory protein Li 103	33	323.31		140350000	3771200000	120090000		365890000	2250700000	144300000		2640000000	2068300000	122580000
B2R491	RPS4X	40S ribosomal protein S4	20	89.65		139190000	209020000	117690000		127000000	148000000	136550000		130000000	160550000	111910000
V9HW31	HEL-S-271	ATP synthase subunit beta	25	173.33		138840000	108700000	140680000		148960000	117320000	152050000		144350000	162600000	189890000
P15121	AKR1B1	Aldo-keto reductase family 1 member B1	17	69.01		138520000	107360000	116040000		84666000	93810000	117710000		120430000	156250000	89750000
P19338	NCL	Nucleolin (Protein C23)	30	188.95		136090000	119960000	89592000		114240000	115760000	89983000		120700000	139430000	81277000
Q8TBK5	RPL6	60S ribosomal protein L6	18	75.98		133960000	195410000	117660000		143540000	167460000	118360000		121380000	192580000	111800000
E9PK01	EEF1D	Elongation factor 1-delta	2	103.17		133940000	93371000	99009000		110900000	104580000	131440000		120540000	122630000	110970000
Q5JP53	TUBB	Tubulin beta chain	6	123.34		130280000	149450000	152060000		118060000	111330000	121560000		135090000	122550000	156070000
Q9Y490	TLN1	Talin-1	62	323.31		129480000	47665000	122340000		112000000	120520000	113100000		68899000	134150000	131100000
G3V576	HNRNPC	Heterogeneous nuclear ribonucleoproteins C1/C2	13	59.76		129080000	181580000	105200000		112030000	171600000	91441000		156060000	122490000	106380000
P61978	HNRNPK	Heterogeneous nuclear ribonucleoprotein K	22	211.82		127110000	179400000	122570000		134200000	196320000	149080000		148870000	229580000	152950000
Q5JR94	RPS8	40S ribosomal protein S8	15	147.68		126310000	169470000	102580000		118510000	143180000	103910000		132570000	119420000	83043000
P61604	HSPE1	10 kDa heat shock protein, mitochondrial	11	42.88		126160000	79159000	125320000		162580000	82770000	128500000		106730000	79594000	129780000
P09429	HMGB1	High mobility group protein B1	12	72.02		121510000	153620000	117020000		174170000	144090000	145130000		101300000	7851600	119410000
V9HW98	HEL2	Epididymis luminal protein 2	19	104.05		117820000	272720000	117540000		155160000	231560000	125030000		257230000	319040000	123320000
P60660-2	MYL6	Myosin light polypeptide 6	10	88.45		116620000	78929000	128700000		120860000	79025000	112770000		77171000	102910000	119180000
H9ZYJ2	TXN	Thioredoxin	9	39.34		116020000	84688000	119370000		78761000	89532000	134980000		108200000	88410000	111550000
P67809	YBX1	Y-box-binding protein 1	7	105.43		114360000	94547000	62361000		100590000	91478000	76277000		61196000	42623000	46869000
D3DPU2	CAP1	Adenylyl cyclase-associated protein	1	222.43		112980000	73401000	117160000		114160000	105620000	113570000		70960000	98365000	89637000
V9HW43	HEL-S-102	Heat shock 27 kDa protein	14	84.40		110680000	23493000	109600000		128420000	70081000	113820000		49322000	55497000	96890000
P49773	HINT1	Histidine triad nucleotide-binding protein 1	10	47.48		107280000	95534000	137820000		91243000	76363000	129920000		83149000	63677000	142830000
V9HW26	HEL-S-123m	ATP synthase subunit alpha	26	143.98		106650000	73974000	96017000		146240000	126670000	105720000		111560000	168050000	100980000
P51991	HNRNPA3	Heterogeneous nuclear ribonucleoprotein A3	4	138.49		106230000	170370000	85931000		104760000	146500000	52589000		119190000	39688000	67801000
Q14315	FLNC	Filamin-C	48	122.53		104970000	23306000	86618000		85805000	67730000	89705000		37276000	78213000	72459000
Q53G71	Q53G71	Calreticulin variant	14	100.58		104880000	115140000	97178000		133950000	104940000	113040000		128610000	59335000	86772000
V9HW80	HEL-S-70	15S Mg(2+)-ATPase p97 subunit	43	323.31		104460000	84488000	118830000		117510000	100140000	130370000		105580000	114340000	160690000
P63241	EIF5A	Eukaryotic translation initiation factor 5A-1	15	79.83		104220000	137360000	103430000		104720000	116690000	111280000		113620000	155670000	127640000
Q75MT9	MDH2	Malate dehydrogenase	21	156.63		103440000	88158000	108580000		85099000	92197000	126350000		89760000	110190000	100990000
Q14847	LASP1	LIM and SH3 domain protein 1	14	55.97		103190000	33889000	96249000		95671000	66225000	87444000		60087000	89269000	77103000
Q5CAQ5	TRA1	Epididymis secretory sperm binding protein	34	162.27		102760000	148160000	95928000		116120000	120740000	105140000		134210000	141640000	113410000
E9PCY7	HNRNPH1	Heterogeneous nuclear ribonucleoprotein H	9	136.98		102650000	117460000	88199000		123010000	105830000	102320000		101450000	118920000	96822000
C9J9K3	RPSA	40S ribosomal protein SA	14	104.73		101340000	135660000	86565000		102950000	118740000	96986000		111550000	102160000	92861000
B7Z4V2	B7Z4V2	75 kDa glucose-regulated protein	23	226.79		99811000	91491000	113540000		94877000	96335000	121730000		107160000	118170000	111130000
Q6FHU2	PGAM1	Phosphoglycerate mutase	13	85.28		99236000	131160000	94510000		117690000	141050000	117410000		100180000	136820000	84443000
A6NN80	A6NN80	Deleted.	33	116.01		96453000	56036000	103560000		113030000	59149000	96608000		58422000	48140000	120540000
P11940-2	PABPC1	Polyadenylate-binding protein 1	12	149.32		95713000	99262000	80159000		92425000	79771000	83404000		81553000	109540000	77744000
P06703	S100A6	Protein S100-A6 (Calcyclin) (Growth factor-inducible protein 2A9	10	113.33		95083000	39255000	78649000		91165000	65498000	41483000		82865000	76184000	129840000
V9HWJ0	HEL-S-164nA	Epididymis secretory sperm binding protein Li 164nA	30	92.32		93838000	87445000	84962000		91455000	80547000	94387000		76375000	105130000	88235000
P05387	RPLP2	60S acidic ribosomal protein P2	10	117.52		93103000	103310000	82357000		67287000	95913000	79144000		79058000	88956000	59464000
P25398	RPS12	40S ribosomal protein S12	13	153.44		92977000	146140000	90043000		89598000	106060000	83990000		117570000	139560000	89035000
P61313	RPL15	60S ribosomal protein L15	13	45.35		92147000	198930000	100240000		104360000	166510000	107320000		106510000	0	102030000
Q53H34	Q53H34	60S ribosomal protein L13a	10	31.81		92008000	119240000	69152000		78472000	94820000	72592000		83370000	45635000	49626000
P23396	RPS3	40S ribosomal protein S3	24	69.57		89964000	90965000	68172000		84808000	81399000	67906000		82024000	83858000	65872000
P62826	RAN	GTP-binding nuclear protein Ran	15	81.97		89811000	147730000	85507000		89731000	123750000	95256000		104900000	103670000	80279000
V9HWC9	HEL-S-44	Superoxide dismutase [Cu-Zn]	7	57.95		89720000	153360000	86206000		61469000	116900000	87539000		108710000	123970000	70758000
Q53HU0	Q53HU0	CCT-theta	27	120.49		88772000	152410000	73015000		91008000	117140000	78787000		134540000	127140000	73685000
Q6NZ55	RPL13	60S ribosomal protein L13	15	79.75		88195000	112350000	75321000		98744000	93504000	77464000		100610000	125750000	77956000
P47914	RPL29	60S ribosomal protein L29	5	13.26		87941000	114240000	56320000		70509000	85127000	46357000		84968000	0	46343000
B2RA03	B2RA03	cDNA, FLJ94640, highly similar to Homo sapiens keratin 18	22	96.94		87507000	27774000	72586000		155480000	37928000	68909000		48514000	54972000	82735000
Q15149-7	PLEC	Plectin	72	153.60		86868000	20713000	73169000		79254000	38791000	81219000		29227000	48025000	76935000
Q9BRL5	Q9BRL5	Calmodulin	7	68.09		86828000	54223000	68168000		82185000	75918000	81138000		59372000	98103000	58341000
P23526	AHCY	Adenosylhomocysteinase (AdoHcyase)	21	71.85		86034000	105860000	74541000		90643000	98520000	73103000		79421000	153010000	71235000
B4DVJ0	B4DVJ0	Glucose-6-phosphate isomerase	1	145.10		85467000	111650000	89416000		86780000	99758000	96995000		76735000	86424000	91608000
P27635	RPL10	60S ribosomal protein L10	14	61.63		85192000	114990000	76197000		85969000	90242000	80011000		89234000	87835000	75410000
P62280	RPS11	40S ribosomal protein S11	13	55.46		85160000	89347000	61018000		89189000	70367000	61871000		71876000	78513000	56741000
D3YTB1	RPL32	60S ribosomal protein L32	10	67.28		84910000	106520000	60811000		77290000	134740000	63963000		92241000	91038000	59635000
B7Z6P1	B7Z6P1	cDNA FLJ53662, highly similar to Actin, alpha skeletal muscle	3	37.41		84279000	73542000	140810000		117520000	79280000	149690000		108580000	79279000	131220000
P05141	SLC25A5	ADP/ATP translocase 2	7	36.23		83469000	50592000	75620000		97684000	51182000	75673000		53563000	86064000	83261000
P62906	RPL10A	60S ribosomal protein L10a	9	56.15		81871000	82216000	64371000		100970000	67699000	61699000		53771000	85158000	61194000
Q6IPH7	RPL14	60S ribosomal protein L14	5	72.97		80665000	80165000	77028000		86644000	72209000	64543000		48488000	84875000	80981000
F8VWC5	RPL18	60S ribosomal protein L18	2	82.98		80223000	127250000	91456000		108500000	157280000	62843000		79571000	66771000	85854000
P50454	SERPINH1	Serpin H1 (47 kDa heat shock protein) (Arsenic-transactivated protein 3) (AsTP3) (Cell proliferation-inducing gene 14 protein) (Collagen-binding protein) (Colligin) (Rheumatoid arthritis-related antigen RA-A47)	18	84.83		79135000	39771000	70472000		89601000	64781000	100960000		57251000	64229000	81986000
P15880	RPS2	40S ribosomal protein S2	13	55.67		78469000	107940000	57630000		64813000	79557000	56735000		77639000	102990000	52584000
E9KL35	E9KL35	Epididymis tissue sperm binding protein Li 3a	18	117.74		77846000	125790000	67684000		91986000	109000000	71296000		80312000	91080000	66027000
P62269	RPS18	40S ribosomal protein S18	17	62.42		77229000	108670000	55649000		77483000	88200000	61192000		66648000	63111000	50872000
Q12906	ILF3	Interleukin enhancer-binding factor 3	17	79.34		77104000	110580000	49795000		57587000	89655000	58043000		78437000	86747000	42971000
V9HWE9	HEL-S-22	GST class-pi	9	175.71		77009000	94729000	67687000		75020000	79153000	66767000		67707000	50290000	72403000
P22314	UBA1	Ubiquitin-like modifier-activating enzyme 1	42	305.57		75979000	150430000	77212000		94839000	135430000	82332000		129860000	144050000	94826000
Q6IAT1	GDI2	Rab GDP dissociation inhibitor	18	178.03		75272000	64467000	75391000		60280000	60961000	72237000		49604000	60574000	84544000
Q6NXR8	RPS3A	40S ribosomal protein S3a	18	119.51		75264000	116400000	72300000		79017000	99649000	64796000		72068000	136350000	71719000
P27824	CANX	Calnexin	20	40.21		73540000	20384000	56723000		65457000	27581000	55587000		32028000	29398000	51468000
Q8NBS9-2	TXNDC5	Thioredoxin domain-containing protein 5	13	60.59		73455000	35123000	66392000		62680000	46513000	59037000		51490000	44037000	67096000
Q14103-3	HNRNPD	Heterogeneous nuclear ribonucleoprotein D0	12	117.00		73345000	117870000	80822000		96856000	119470000	85467000		125680000	132020000	85892000
Q9NZ23	YA61	Drug-sensitive protein 1	9	29.89		72922000	36539000	74461000		73290000	60560000	71425000		46679000	63860000	69578000
Q02543	RPL18A	60S ribosomal protein L18a	11	23.27		72334000	88913000	45951000		76633000	81480000	59520000		55515000	30844000	48290000
Q01813	PFKP	ATP-dependent 6-phosphofructokinase, platelet type	24	175.76		72127000	24925000	68265000		64480000	43461000	72447000		29402000	50980000	60047000
B3KTM6	RPL5	Ribosomal protein L5, isoform CRA_b	17	82.01		72037000	85017000	64279000		73057000	68860000	62044000		62460000	84270000	56620000
V9HWG7	HEL-S-52	Epididymis secretory protein Li 52	17	44.24		71986000	30799000	41508000		55201000	38742000	48652000		39932000	50463000	30182000
A8K4Z4	A8K4Z4	60S acidic ribosomal protein P0	17	91.71		71778000	101220000	65021000		84725000	88746000	69178000		57087000	68421000	70723000
E5RIW3	TBCA	Tubulin-specific chaperone A	8	62.26		70863000	113900000	58290000		54989000	61220000	61227000		85893000	152520000	56072000
P43490	NAMPT	Nicotinamide phosphoribosyltransferase	22	192.72		70617000	23914000	88586000		84641000	46914000	85563000		30130000	51156000	88993000
P52272-2	HNRNPM	Heterogeneous nuclear ribonucleoprotein M	31	95.68		69754000	110500000	60957000		71746000	95614000	77336000		96551000	109000000	70297000
P18124	RPL7	60S ribosomal protein L7	22	48.83		69409000	93528000	63848000		76528000	86871000	62781000		67896000	25856000	68997000
P42766	RPL35	60S ribosomal protein L35	7	71.82		68966000	91147000	44537000		73407000	67399000	32236000		60803000	28789000	42824000
V9HWC2	HEL-S-67p	Maillard deglycase	13	57.63		67192000	124480000	67589000		63284000	100250000	77768000		98166000	97388000	68736000
V9HW37	HEL-S-69	Epididymis secretory protein Li 69	33	153.81		66123000	141790000	67104000		80620000	106460000	64459000		122680000	123860000	88145000
P17987	TCP1	T-complex protein 1 subunit alpha	25	139.19		65114000	135500000	72927000		73525000	104140000	71707000		112570000	111970000	66965000
V9HWE0	HEL-S-7	Annexin	4	101.36		64836000	55755000	77889000		84202000	55929000	74985000		61159000	57324000	95362000
Q9BSV4	SFPQ	SFPQ protein	21	67.35		64757000	88552000	50615000		63636000	85225000	62441000		87890000	93340000	58889000
P62750	RPL23A	60S ribosomal protein L23a	8	37.04		64029000	87558000	53905000		69714000	82494000	54460000		64494000	79204000	48235000
F8VY35	NAP1L1	Nucleosome assembly protein 1-like 1	9	85.53		63957000	63529000	60988000		78837000	67756000	52293000		59240000	54692000	56253000
J3KTF8	ARHGDIA	Rho GDP-dissociation inhibitor 1	10	141.63		63857000	74498000	58903000		61328000	83131000	60658000		64287000	144220000	67268000
Q15233-2	NONO	Non-POU domain-containing octamer-binding protein	19	132.53		63115000	100670000	45434000		58995000	77827000	47421000		73202000	59966000	58053000
Q92945	KHSRP	Far upstream element-binding protein 2	21	136.40		62389000	95513000	57494000		64400000	77691000	74704000		70839000	91177000	53499000
B2R4D8	B2R4D8	60S ribosomal protein L27	7	18.75		61964000	66781000	42560000		46774000	65281000	42276000		55195000	87496000	45770000
Q14204	DYNC1H1	Cytoplasmic dynein 1 heavy chain 1	65	177.86		61584000	44186000	58766000		65422000	49155000	49838000		47886000	45627000	63391000
J3QRI7	RPL26	60S ribosomal protein L26	3	30.39		61543000	69332000	55420000		60742000	56115000	48274000		51728000	64152000	41546000
Q59ET3	Q59ET3	Chaperonin containing TCP1, subunit 6A isoform a variant	27	128.85		61498000	98047000	59191000		66079000	92266000	54686000		82178000	72770000	53744000
Q53GX7	Q53GX7	Threonyl-tRNA synthetase	2	74.57		61321000	41926000	60058000		53800000	35898000	54989000		38709000	41245000	53522000
Q53HK3	EIF2S3	Eukaryotic translation initiation factor 2 subunit 3	18	57.10		61148000	47725000	46100000		49290000	48871000	51554000		44630000	63939000	47810000
H0YD13	CD44	CD44 antigen	6	33.24		60707000	12848000	59121000		66704000	21477000	48141000		30198000	47956000	54207000
B3KX11	B3KX11	T-complex protein 1 subunit gamma	31	96.49		60628000	91462000	60485000		66753000	78461000	66949000		87897000	96060000	67841000
V9HW96	HEL-S-100n	CCT-beta	32	235.60		59430000	144130000	72432000		81666000	103470000	74912000		102170000	102360000	96471000
J3QQT2	RPL17	60S ribosomal protein L17	8	15.31		58978000	53363000	40994000		45150000	38934000	40835000		42791000	40824000	28069000
Q53HV2	Q53HV2	T-complex protein 1 subunit eta	28	167.69		58922000	96831000	70195000		69032000	90656000	70456000		74363000	112250000	64285000
P17096	HMGA1	High mobility group protein HMG-I/HMG-Y	1	8.09		58111000	15879000	39035000		36724000	38067000	43647000		30708000	82286000	31729000
B2RBR9	B2RBR9	cDNA, FLJ95650, highly similar to Homo sapiens karyopherin	24	159.20		57957000	106880000	64387000		63595000	94572000	61697000		81233000	83104000	61667000
Q6NUR7	EZR	Ezrin	19	66.42		57694000	50988000	55631000		52945000	52970000	55364000		29968000	28658000	46152000
P53618	COPB1	Coatomer subunit beta	13	13.58		57605000	40895000	59031000		59201000	39381000	51228000		37153000	35462000	51257000
Q6IAX2	RPL21	60S ribosomal protein L21	8	27.76		57399000	68708000	52479000		43387000	52274000	53691000		48435000	79716000	44475000
A8K517	RPS23	40S ribosomal protein S23	7	17.37		56431000	90846000	52785000		50939000	101100000	40402000		55064000	0	48441000
P62854	RPS26	40S ribosomal protein S26	4	29.39		56425000	51707000	35894000		58406000	37419000	43198000		35859000	0	37102000
V9HWH9	HEL-S-43	Protein S100	9	111.59		56322000	18730000	88702000		69051000	42359000	63485000		45533000	26630000	144760000
P84090	ERH	Enhancer of rudimentary homolog	6	53.61		56220000	55712000	47931000		48315000	79928000	39517000		53628000	92151000	41690000
B4E241	SRSF3	Serine/arginine-rich splicing factor 3	6	24.60		55601000	63890000	43069000		55403000	58659000	44069000		69335000	47937000	48139000
P62263	RPS14	40S ribosomal protein S14	10	32.96		54733000	67658000	50924000		42731000	57910000	46347000		59225000	98855000	46018000
P08195-2	SLC3A2	4F2 cell-surface antigen heavy chain	14	77.08		54359000	12233000	42251000		39654000	24531000	40464000		13301000	27594000	43968000
P37837	TALDO1	Transaldolase	13	32.74		54209000	50448000	40239000		53721000	45840000	53306000		43924000	61442000	37853000
J3QR09	RPL19	Ribosomal protein L19	12	54.38		54110000	86240000	53860000		61930000	69637000	43760000		51502000	51954000	41143000
E5RGN3	ATOX1	Copper transport protein ATOX1	4	14.14		53512000	24778000	31497000		26293000	22469000	30197000		17185000	29163000	26907000
A4QPB0	IQGAP1	IQ motif containing GTPase activating protein 1	38	155.55		52598000	24055000	62722000		52371000	31174000	47011000		31452000	23899000	57524000
P34932	HSPA4	Heat shock 70 kDa protein 4	25	166.94		52594000	81224000	48972000		56347000	67947000	46349000		83604000	71317000	55601000
P12268	IMPDH2	Inosine-5'-monophosphate dehydrogenase 2	20	60.62		52411000	75619000	45565000		60892000	67313000	62979000		46382000	80972000	63254000
P55060-3	CSE1L	Exportin-2	21	78.87		52004000	59072000	49930000		48137000	60521000	50255000		39605000	42019000	55867000
P24534	EEF1B2	Elongation factor 1-beta	8	59.47		51148000	28559000	51231000		46784000	34503000	52540000		20562000	28566000	43836000
P62942	FKBP1A	Peptidyl-prolyl cis-trans isomerase FKBP1A	4	38.85		50621000	36268000	28563000		29043000	48178000	45092000		30301000	0	23372000
P26599	PTBP1	Polypyrimidine tract-binding protein 1	18	117.90		50497000	73201000	53279000		45800000	70963000	55458000		59652000	81270000	60368000
P13667	PDIA4	Protein disulfide-isomerase A4	22	74.62		50238000	58938000	39200000		47356000	64625000	42660000		68186000	53477000	46796000
P05023-4	ATP1A1	Sodium/potassium-transporting ATPase subunit alpha-1	19	70.18		49925000	25129000	33601000		30360000	29282000	31076000		25176000	53450000	26582000
P31946-2	YWHAB	14-3-3 protein beta/alpha	1	102.53		49697000	57975000	52903000		55113000	65446000	34653000		80868000	57846000	61017000
Q6IAW5	CALU	Calumenin	3	58.13		49667000	20120000	49740000		52574000	30570000	44513000		27676000	49456000	46535000
P08729	KRT7	Keratin, type II cytoskeletal 7	14	53.09		49286000	9024300	37246000		23688000	21058000	36182000		21846000	23370000	38442000
Q3ZCM7	TUBB8	Tubulin beta-8 chain	2	23.83		49085000	43614000	48444000		38947000	37290000	44460000		42570000	52525000	52098000
P14314-2	PRKCSH	Glucosidase 2 subunit beta	13	50.26		48892000	45766000	44213000		56328000	50197000	41132000		46167000	64402000	45996000
P60866	RPS20	40S ribosomal protein S20	5	29.07		48864000	47498000	46896000		43906000	64922000	40496000		53235000	99244000	43622000
P62081	RPS7	40S ribosomal protein S7	13	58.72		48230000	90342000	57782000		45795000	55035000	50825000		50896000	52820000	66647000
Q13200	PSMD2	26S proteasome non-ATPase regulatory subunit 2	19	48.82		48093000	34615000	47873000		45900000	38123000	45837000		36232000	42846000	54494000
P62249	RPS16	40S ribosomal protein S16	14	47.13		46989000	67814000	47505000		48607000	45922000	44369000		56810000	79244000	38159000
P13010	XRCC5	X-ray repair cross-complementing protein 5	33	129.98		46621000	90164000	48090000		52672000	77345000	43477000		73787000	62077000	59875000
O60664	PLIN3	Perilipin-3	21	143.23		46379000	19584000	47175000		35034000	41284000	58051000		34827000	39295000	50785000
Q13838	DDX39B	Spliceosome RNA helicase DDX39B	5	78.70		45688000	70297000	51070000		52584000	51266000	43098000		61659000	34637000	49724000
P30050	RPL12	60S ribosomal protein L12	9	142.29		45556000	71362000	41661000		44202000	45047000	48663000		38899000	61680000	41631000
P18206-2	VCL	Vinculin	26	106.48		45242000	30321000	39230000		32781000	38678000	46042000		29432000	50751000	43234000
V9HW12	HEL-S-2a	Epididymis secretory sperm binding protein Li 2a	13	37.56		45093000	100950000	57541000		51505000	78659000	63025000		87098000	79119000	67659000
Q07955	SRSF1	Serine/arginine-rich splicing factor 1	12	32.59		45010000	88829000	40603000		37466000	75791000	40829000		67655000	87691000	32323000
Q15691	MAPRE1	Microtubule-associated protein RP/EB family member 1	14	71.37		44445000	53721000	44658000		48896000	43595000	41793000		38317000	59096000	37905000
P56537	EIF6	Eukaryotic translation initiation factor 6	9	50.24		44371000	15319000	48804000		31754000	28834000	50838000		20328000	32282000	61594000
Q5VVD0	RPL11	60S ribosomal protein L11	10	34.41		43065000	62103000	32216000		35313000	51605000	35500000		36856000	55837000	30751000
Q53SS8	PCBP1	Epididymis secretory protein Li 85	10	93.96		43002000	64165000	35880000		44669000	67698000	51254000		56596000	52575000	45629000
P62851	RPS25	40S ribosomal protein S25	6	25.04		42639000	46230000	33736000		35888000	39998000	32761000		36935000	48483000	34978000
Q9BQQ5	L27a	Ribosomal protein L27a	6	42.16		42503000	79118000	51693000		41450000	69010000	44696000		46430000	101110000	38402000
P43243	MATR3	Matrin-3	18	109.14		42387000	56922000	38735000		35191000	53154000	29985000		48634000	61626000	34638000
H3BT71	RBMX	RNA-binding motif protein, X chromosome	11	66.03		42049000	53534000	34041000		42188000	50161000	35067000		45060000	47453000	25044000
P22234	PAICS	Multifunctional protein ADE2 [Includes: Phosphoribosylaminoimidazole-succinocarboxamide synthase	20	145.82		41990000	88812000	48749000		61688000	82566000	54459000		67377000	89612000	48930000
P46781	RPS9	40S ribosomal protein S9	15	19.94		41680000	59473000	41675000		58416000	41054000	34238000		44720000	43026000	42080000
Q08211	DHX9	ATP-dependent RNA helicase A	31	110.60		41554000	87355000	36715000		49421000	61376000	40347000		61066000	80993000	44777000
V9HWB5	HEL-S-66p	Inorganic diphosphatase	14	28.74		41140000	42192000	30812000		32933000	35034000	30486000		41306000	46757000	38521000
P07996	THBS1	Thrombospondin-1 (Glycoprotein G)	13	56.24		40457000	3269700	25948000		5432500	2794500	4250000		3539200	3582900	13008000
P31947	SFN	14-3-3 protein sigma (Epithelial cell marker protein 1) (Stratifin)	8	61.06		40359000	9287200	45244000		46071000	28954000	36215000		18068000	5046000	37108000
B4DI61	B4DI61	cDNA FLJ58182, highly similar to Protein CYR61	9	19.23		40114000	2468800	29552000		4220700	0	3611900		7570200	0	7795400
P49411	TUFM	Elongation factor Tu, mitochondrial	13	50.85		40023000	41871000	37155000		35657000	50801000	37568000		35256000	24931000	36049000
B5BU83	STMN1	Stathmin	9	40.21		39730000	39618000	46910000		36096000	51220000	46754000		36957000	45785000	46375000
Q6FGS1	TPD52L2	TPD52L2 protein	9	67.85		39697000	17835000	33521000		27591000	21768000	34174000		26453000	35864000	33677000
P0CW22	RPS17	40S ribosomal protein S17	6	49.03		39590000	59632000	42516000		46945000	57578000	43220000		35198000	93538000	46295000
J3KT51	JPT1	Jupiter microtubule-associated homolog 1	4	44.18		39552000	27241000	22413000		23796000	30331000	32734000		26111000	28981000	17049000
V9HWC6	HEL-S-39	Peptidyl-prolyl cis-trans isomerase	11	80.76		39324000	27433000	40598000		54259000	34717000	51781000		24798000	34684000	40096000
P63173	RPL38	60S ribosomal protein L38	5	42.18		39117000	36590000	34790000		28241000	31656000	28727000		30914000	25951000	26294000
Q6NTA2	HNRNPL	HNRNPL protein	17	104.61		38648000	60512000	31729000		34551000	47514000	38866000		48929000	53557000	30570000
P61956-2	SUMO2	Small ubiquitin-related modifier 2	3	18.53		38191000	80869000	22916000		26706000	58672000	28947000		48136000	0	17773000
V9HW95	HEL-S-84	Epididymis secretory protein Li 84	8	37.99		38180000	26791000	33973000		38517000	26796000	19049000		28824000	23299000	28176000
J3KMX5	RPS13	40S ribosomal protein S13	8	35.32		38092000	60983000	37183000		54760000	36338000	28042000		37488000	71781000	37401000
P49327	FASN	Fatty acid synthase	37	100.27		37957000	107860000	37159000		44093000	68563000	41197000		67575000	71172000	34890000
P41250	GARS1	Glycine--tRNA ligase	21	82.95		37841000	29234000	53499000		49988000	35942000	47327000		37730000	41079000	53788000
P61158	ACTR3	Actin-related protein 3	10	54.05		37657000	16627000	26908000		29799000	28818000	32099000		18739000	23999000	32840000
P61586	RHOA	Transforming protein RhoA	4	31.89		37445000	29668000	34149000		48204000	44978000	43184000		27027000	55466000	31997000
A4D2P1	RAC1	Ras-related C3 botulinum toxin substrate 1	5	18.36		37287000	19893000	28762000		35040000	24879000	23339000		22897000	44985000	27833000
D9IAI1	HEL-S-34	Epididymis secretory protein Li 34	11	77.55		37039000	73643000	28461000		29529000	53564000	27863000		48147000	38613000	23133000
P05204	HMGN2	Non-histone chromosomal protein HMG-17	1	7.31		36909000	119190000	84360000		63897000	118860000	50005000		93236000	0	121150000
P11586	MTHFD1	C-1-tetrahydrofolate synthase, cytoplasmic	21	69.30		36759000	53602000	32346000		30534000	40603000	33360000		35436000	47632000	28155000
Q6FI03	G3BP	G3BP protein	14	60.10		36385000	37624000	31796000		29494000	37897000	43503000		32984000	37283000	39300000
Q9BTQ7	Q9BTQ7	60S ribosomal protein L23	11	26.87		36016000	38880000	44216000		38352000	44532000	49388000		35287000	50489000	48720000
O75531	BANF1	Barrier-to-autointegration factor	10	28.92		35915000	14748000	38237000		29813000	19129000	30576000		20012000	15950000	22736000
Q6FGE5	S100A10	Calpactin I light chain	4	11.03		35786000	9446600	33202000		21502000	32264000	28202000		18156000	0	22456000
J9R021	eIF3a	Eukaryotic translation initiation factor 3 subunit A	22	56.96		35646000	29704000	28815000		31920000	31188000	31730000		24726000	27150000	32188000
Q7Z612	Q7Z612	Acidic ribosomal phosphoprotein P1	4	28.05		35138000	29743000	34927000		26116000	31421000	37217000		28817000	27254000	45143000
Q76LA1	CSTB	CSTB protein	5	71.78		35052000	37976000	35307000		36826000	40035000	31866000		42631000	49035000	31341000
J3KTA4	DDX5	DEAD box protein 5	14	100.27		34661000	46428000	25612000		32760000	34083000	28045000		37304000	40062000	28492000
Q13263	TRIM28	Transcription intermediary factor 1-beta	23	134.29		34655000	83746000	28211000		47737000	65949000	28206000		57336000	84356000	31482000
B4DP21	PTGES3	Prostaglandin E synthase 3	7	47.24		34255000	71337000	33535000		36664000	68806000	39369000		60744000	40254000	34129000
P27816-6	MAP4	Microtubule-associated protein 4	14	43.71		34122000	13146000	29316000		29031000	24400000	21155000		22490000	32140000	29511000
E5RI99	RPL30	60S ribosomal protein L30	4	54.12		34051000	53813000	32678000		36836000	35278000	30653000		39376000	43086000	28276000
D6RAN4	RPL9	60S ribosomal protein L9	7	22.53		33990000	41682000	43470000		44724000	24257000	36041000		47662000	37470000	29078000
B7Z254	PDIA6	Protein disulfide-isomerase A6	13	99.51		33727000	47055000	35572000		45061000	39125000	30397000		45925000	44710000	45545000
I4AY87	MIF	Epididymis secretory sperm binding protein	2	15.75		33660000	54243000	0		37917000	43562000	0		50142000	55675000	0
Q53GA7	Q53GA7	Tubulin alpha chain	2	50.55		33570000	9304500	35793000		25061000	13954000	27971000		9923200	12135000	25968000
Q9HB71	CACYBP	Calcyclin-binding protein	15	78.68		33363000	55815000	36265000		38617000	48388000	38334000		46268000	46030000	38741000
P27348	YWHAQ	14-3-3 protein theta	13	98.94		33233000	72645000	29680000		35289000	60928000	35489000		59562000	49485000	37245000
P53396-2	ACLY	ATP-citrate synthase	23	80.10		33159000	58553000	32191000		38551000	47714000	35938000		45398000	42568000	34499000
Q04760	GLO1	Lactoylglutathione lyase	1	25.51		32795000	64488000	30104000		33387000	55506000	33200000		60892000	59218000	37909000
Q8WVC2	RPS21	40S ribosomal protein S21	6	41.58		32594000	32427000	26999000		34498000	25432000	27855000		36072000	46703000	29635000
Q05DH1	PSMA7	Proteasome subunit alpha type	7	37.89		32520000	27867000	30057000		33173000	22471000	30545000		27734000	31228000	26832000
B4E3I0	B4E3I0	cDNA FLJ55017, highly similar to Caldesmon	10	33.88		32452000	12829000	28155000		13317000	26645000	26014000		13578000	48089000	17837000
V9HWC7	HEL-S-128m	Epididymis secretory sperm binding protein Li 128m	13	73.16		32411000	35447000	38161000		42761000	32608000	42529000		36922000	24840000	41987000
G3V295	PSMA6	Proteasome subunit alpha type	10	69.87		32017000	28175000	26574000		30319000	29446000	50213000		32237000	50316000	37961000
B3KN06	B3KN06	Coronin	12	27.01		31808000	11685000	20003000		22280000	16600000	24772000		17073000	13865000	17709000
Q16543	CDC37	Hsp90 co-chaperone Cdc37	11	42.84		31647000	37558000	38554000		28201000	37216000	37175000		28557000	41750000	32499000
Q96DV6	RPS6	40S ribosomal protein S6	11	36.88		31438000	30865000	24987000		36271000	26260000	17137000		22595000	22364000	30269000
Q59EF6	Q59EF6	Calcium-activated neutral proteinase 2	6	36.58		31299000	13825000	29836000		34201000	23153000	36465000		19378000	29075000	30217000
B4DEP6	B4DEP6	cDNA FLJ59206, highly similar to Eukaryotic translation initiation factor 4B	10	22.15		31297000	32834000	27054000		27358000	35082000	25112000		21306000	49415000	22075000
A8K3C3	A8K3C3	T-complex protein 1 subunit delta	20	102.80		30971000	65826000	38388000		45689000	68065000	33456000		59038000	73317000	37167000
P29966	MARCKS	Myristoylated alanine-rich C-kinase substrate	3	41.28		30882000	0	16833000		18918000	26878000	20421000		12860000	0	17277000
O14979-3	HNRNPDL	Heterogeneous nuclear ribonucleoprotein D-like	9	54.08		30527000	40763000	26772000		20742000	36063000	28930000		32626000	47864000	20219000
P43487	RANBP1	Ran-specific GTPase-activating protein	7	39.05		30502000	87946000	29750000		25571000	54659000	29216000		69296000	67903000	26159000
B2R5U1	B2R5U1	Staphylococcal nuclease domain-containing protein	19	62.66		30496000	19985000	25313000		29080000	19697000	26032000		21741000	17594000	36792000
Q14019	COTL1	Coactosin-like protein	8	16.76		30447000	20690000	45179000		24765000	17166000	32522000		23789000	15709000	68295000
P62316	SNRPD2	Small nuclear ribonucleoprotein Sm D2	9	28.69		30440000	34753000	23016000		19480000	23945000	19293000		22480000	14629000	22709000
B4DXN6	EIF3B	Eukaryotic translation initiation factor 3 subunit B	14	68.14		30074000	27205000	19404000		27495000	22104000	28552000		19935000	30806000	20822000
Q15056-2	EIF4H	Eukaryotic translation initiation factor 4H	8	21.35		29952000	49354000	33780000		31736000	42956000	35889000		28582000	40298000	25237000
Q5U071	Q5U071	High-mobility group box 2	6	11.60		29947000	20517000	19059000		13923000	21335000	18201000		24248000	29172000	19923000
B0ZBD0	RPS19	40S ribosomal protein S19	15	40.69		29823000	53997000	30087000		42822000	44852000	25288000		44377000	52732000	32284000
P60953	CDC42	Cell division control protein 42 homolog	7	26.40		29593000	11412000	16770000		21253000	13743000	17248000		8623800	9864200	22327000
B4DDF7	B4DDF7	cDNA FLJ53296, highly similar to Serine/threonine-protein phosphatase 2A 65 kDa regulatory subunit A alpha isoform	17	113.20		29474000	70876000	37456000		31880000	53798000	32353000		51850000	54844000	40837000
P62633-2	CNBP	Cellular nucleic acid-binding protein	6	41.88		29429000	66893000	27645000		23825000	87387000	30327000		38055000	0	27916000
P05556	ITGB1	Integrin beta-1	12	43.48		29353000	8820100	27198000		20886000	11990000	28820000		11125000	14768000	24125000
Q02790	FKBP4	Peptidyl-prolyl cis-trans isomerase FKBP4	17	75.25		29299000	61749000	25187000		35042000	46286000	28176000		55361000	67892000	24406000
P24752	ACAT1	Acetyl-CoA acetyltransferase, mitochondrial	10	65.06		29260000	15110000	32264000		23749000	26251000	44492000		24146000	32177000	33673000
B4DIT7	B4DIT7	cDNA FLJ58187, highly similar to Protein-glutamine gamma-glutamyltransferase 2	21	75.37		29044000	7523200	27665000		51851000	20771000	37808000		17156000	37821000	26181000
B2R4W8	hCG_1994130	40S ribosomal protein S15a	9	35.25		28758000	47874000	26370000		33145000	35294000	22589000		35219000	52138000	25758000
Q6FHQ0	RBBP7	RBBP7 protein (Retinoblastoma binding protein 7)	8	52.25		28603000	70298000	20496000		39909000	49325000	30066000		69310000	55315000	33082000
O14737	PDCD5	Programmed cell death protein 5	7	75.84		28437000	50064000	27328000		30615000	46140000	32874000		43650000	34118000	25330000
Q92598-2	HSPH1	Heat shock protein 105 kDa	12	123.09		28432000	28187000	20108000		22071000	25969000	20183000		20163000	16827000	21038000
Q4VB24	HIST1H1E	Histone cluster 1, H1e	2	12.55		28317000	14946000	8962900		10853000	20479000	14620000		19155000	0	10408000
P49321	NASP	Nuclear autoantigenic sperm protein	12	54.14		28285000	61904000	29513000		31611000	50488000	27413000		43067000	38315000	29992000
P42677	RPS27	40S ribosomal protein S27	3	11.91		28201000	40617000	23237000		28669000	22799000	24532000		26596000	0	18153000
P13489	RNH1	Ribonuclease inhibitor (Placental ribonuclease inhibitor)	15	81.57		28116000	17843000	28710000		28342000	22605000	35081000		26209000	28369000	37347000
Q8TB01	Q8TB01	Similar to cytoskeleton-associated protein 4	16	78.54		28086000	2968200	16528000		11970000	8648100	12204000		13676000	6672500	19998000
A8K6Q8	A8K6Q8	Transferrin receptor protein 1	15	65.54		27948000	10881000	25590000		32361000	15405000	27417000		9971300	15861000	27793000
P30048-2	PRDX3	Thioredoxin-dependent peroxide reductase, mitochondrial	6	32.52		27833000	29825000	22986000		26377000	26392000	28885000		28382000	27413000	27245000
B4DVU3	EIF3C	Eukaryotic translation initiation factor 3 subunit C	19	56.77		27695000	39530000	25649000		28862000	30504000	26503000		31443000	22589000	24577000
M0R0F0	RPS5	40S ribosomal protein S5	8	57.08		27618000	25924000	31473000		33298000	24361000	27818000		19967000	25058000	24127000
Q08AJ9	HIST1H2AB	Histone H2A	2	27.86		27484000	27618000	14930000		12761000	28812000	23129000		27760000	17441000	19440000
Q99729-3	HNRNPAB	Heterogeneous nuclear ribonucleoprotein A/B	13	75.87		27408000	39206000	28249000		21779000	27620000	35236000		43483000	12564000	29976000
Q9NS25	SPANXB1	Sperm protein associated with the nucleus on the X chromosome B1	4	11.17		27355000	0	22607000		18240000	11372000	21957000		0	6026700	20363000
Q6IAT9	PSMB6	Proteasome subunit beta	5	19.89		27318000	29815000	29563000		25757000	35314000	29191000		27027000	26463000	28089000
Q59H57	Q59H57	Fusion (Involved in t(12;16) in malignant liposarcoma) isoform a variant (Fragment)	4	25.13		26833000	19147000	22208000		23010000	19146000	24263000		15971000	11676000	16087000
P14868	DARS1	Aspartate--tRNA ligase, cytoplasmic	12	18.97		26821000	23673000	20996000		26255000	23821000	27905000		20804000	30526000	20812000
P52597	HNRNPF	Heterogeneous nuclear ribonucleoprotein F	9	47.48		26739000	25142000	18793000		27297000	29681000	29601000		25461000	14052000	22460000
B2RDE8	B2RDE8	cDNA, FLJ96580, highly similar to Homo sapiens hepatoma-derived growth factor	7	60.58		26534000	18938000	23074000		23821000	22158000	24324000		17214000	17218000	19791000
P21796	VDAC1	Voltage-dependent anion-selective channel protein 1	8	40.09		26486000	15777000	22025000		36315000	16655000	30271000		32347000	26021000	29575000
P46779	RPL28	60S ribosomal protein L28	11	44.62		26342000	65525000	31600000		31552000	42717000	17689000		33911000	24245000	23025000
V9HWJ7	HEL-S-37	Epididymis secretory protein Li 37	17	80.33		26195000	18390000	23858000		26437000	25456000	30393000		17936000	24562000	32904000
Q15942	ZYX	Zyxin	10	25.35		26152000	9601900	19988000		9687700	12123000	19503000		8938600	11238000	15990000
Q8NC51-3	SERBP1	Plasminogen activator inhibitor 1 RNA-binding protein	13	45.70		26000000	23184000	28574000		14768000	27210000	24201000		37424000	10117000	20814000
V9HW01	HEL-S-310	Epididymis secretory protein Li 310	7	25.04		25996000	23259000	19725000		20766000	16140000	18366000		20482000	38820000	20638000
B4DPW9	B4DPW9	cDNA FLJ51929, highly similar to Plastin-3	25	141.57		25801000	174370000	28161000		36505000	105650000	30134000		123910000	103620000	24685000
P13693	TPT1	Translationally-controlled tumor protein	3	19.24		25677000	18792000	30184000		51316000	17501000	33933000		23505000	24983000	52365000
B2R4R9	RPS28	40S ribosomal protein S28	7	78.08		25642000	41999000	30342000		27289000	31335000	29014000		32790000	19782000	20483000
Q16629-3	SRSF7	Serine/arginine-rich splicing factor 7	6	27.37		25518000	40607000	19392000		23704000	37005000	30026000		38712000	50773000	20781000
P62136	PPP1CA	Serine/threonine-protein phosphatase PP1-alpha catalytic subunit	3	69.34		25374000	28418000	30662000		31677000	25658000	29542000		27173000	38318000	32704000
P20674	COX5A	Cytochrome c oxidase subunit 5A, mitochondrial	7	33.36		25291000	32431000	17844000		24014000	34877000	18135000		31945000	19496000	19427000
O00410	IPO5	Importin-5	21	131.43		24851000	22578000	23476000		28712000	18542000	25009000		20019000	26576000	25464000
Q5U0A0	Q5U0A0	Proteasome subunit alpha type	7	73.01		24763000	22760000	28001000		28253000	27302000	24601000		20663000	31462000	33498000
E7DVW5	FABP5	Fatty acid binding protein 5	8	39.95		24614000	13143000	17441000		22932000	23138000	20357000		16909000	22412000	18037000
P20700	LMNB1	Lamin-B1	15	90.49		24593000	46394000	15401000		27115000	48977000	20484000		40882000	39252000	22204000
Q86TY5	Q86TY5	Galectin	5	10.04		24438000	9244500	26143000		23694000	16435000	30412000		9385500	15627000	23198000
P62273	RPS29	40S ribosomal protein S29	4	6.30		24410000	26949000	19833000		34840000	20669000	29020000		26778000	0	19833000
Q53XC0	EIF2S1	Eukaryotic translation initiation factor 2 subunit 1	14	68.43		24328000	24412000	23824000		21470000	21265000	23250000		19100000	26310000	24362000
P49755	TMED10	Transmembrane emp24 domain-containing protein 10	6	20.33		24084000	8780500	18471000		19412000	9777100	18336000		13365000	11285000	17334000
O00571-2	DDX3X	ATP-dependent RNA helicase DDX3X	16	68.23		24048000	32167000	29241000		27490000	27795000	24142000		34528000	28328000	25314000
B1ANR0	PABPC4	Polyadenylate-binding protein	7	17.63		23815000	32134000	24184000		21678000	34623000	26661000		27811000	48521000	20700000
Q9Y266	NUDC	Nuclear migration protein nudC	6	23.59		23710000	28683000	14070000		17110000	21773000	18258000		29722000	28318000	18020000
Q567R6	SSBP1	Single-stranded DNA-binding protein, mitochondrial	8	84.37		23430000	27880000	26462000		24735000	31359000	17032000		39125000	36452000	25546000
P49023-2	PXN	Paxillin	13	48.98		23309000	10412000	21089000		24283000	16248000	16654000		12764000	0	20185000
Q6FIG4	RAB1B	RAB1B protein	5	66.90		22913000	17296000	27868000		25108000	17923000	26316000		13110000	17339000	29004000
Q1XBU6	Q1XBU6	Aging-associated protein 14b	12	58.07		22821000	47498000	23414000		23041000	33084000	31715000		40308000	29850000	21760000
A8K6Y1	A8K6Y1	cDNA FLJ75526, highly similar to Homo sapiens proliferation-associated 2G4, 38kDa	13	30.53		22686000	39409000	19390000		20896000	28144000	21930000		37659000	32671000	23437000
P07814	EPRS1	Bifunctional glutamate/proline--tRNA ligase	23	40.10		22657000	22904000	30140000		19825000	21885000	24277000		13234000	16077000	24371000
Q53XL8	PSMC1	Proteasome (Prosome, macropain) 26S subunit, ATPase, 1	11	45.51		22551000	16345000	23407000		23655000	14502000	19646000		17752000	16375000	23980000
V9HWI3	HEL-S-130P	Cathepsin D	10	39.73		22444000	12673000	24889000		39994000	22144000	38604000		23509000	19464000	37458000
B5BUB5	SSB	Autoantigen La	13	54.26		22308000	33067000	38647000		20857000	24621000	17351000		28640000	5745400	24573000
Q5U0F4	EIF3S2	Eukaryotic translation initiation factor 3 subunit I	11	31.31		22249000	30813000	16462000		19473000	23648000	16602000		31064000	30914000	19385000
B0YIW5	ARCN1	Coatomer subunit delta	10	56.72		22185000	20891000	21548000		19525000	17798000	28409000		16162000	15982000	20782000
Q58FF8	HSP90AB2P	Putative heat shock protein HSP 90-beta 2	3	53.93		22037000	24484000	25927000		26122000	20651000	24321000		23486000	17269000	20243000
Q15417	CNN3	Calponin-3 (Calponin, acidic isoform)	9	64.67		21618000	15064000	16333000		15912000	14621000	15885000		10152000	16853000	13402000
V9HWH7	HEL-S-70p	5-aminoimidazole-4-carboxamide ribonucleotide formyltransferase	3	68.54		21585000	29977000	17653000		22396000	28583000	19497000		25626000	33705000	20028000
P55145	MANF	Mesencephalic astrocyte-derived neurotrophic factor	2	3.47		21351000	0	17021000		21463000	12464000	18581000		9550600	0	19039000
Q96AG4	LRRC59	Leucine-rich repeat-containing protein 59	7	25.37		21279000	8029900	25140000		19811000	11967000	19942000		9320300	12740000	23062000
B4E0N9	B4E0N9	Glutamate dehydrogenase	10	19.35		21188000	11719000	18733000		20849000	15859000	22477000		14619000	18768000	18324000
J3QLE5	SNRPN	Small nuclear ribonucleoprotein-associated protein N	8	13.32		21160000	27723000	18385000		33561000	18631000	24937000		27558000	24584000	20209000
P22061	PCMT1	Protein-L-isoaspartate(D-aspartate) O-methyltransferase (PIMT) (EC 2.1.1.77) (L-isoaspartyl protein carboxyl methyltransferase) (Protein L-isoaspartyl/D-aspartyl methyltransferase) (Protein-beta-aspartate methyltransferase)	8	34.47		21112000	35369000	11216000		11561000	37583000	14328000		28205000	7933700	6669800
Q96BS4	FBL	FBL protein	7	9.96		21062000	19360000	15486000		14503000	17008000	17139000		12652000	18379000	12210000
Q53GG0	Q53GG0	Epithelial protein lost in neoplasm beta variant	10	16.79		20818000	8546500	25402000		10078000	10108000	16172000		9960800	13403000	16651000
Q04637-6	EIF4G1	Eukaryotic translation initiation factor 4 gamma 1	13	32.74		20771000	21081000	18279000		19085000	22414000	19710000		19339000	20258000	16552000
Q53FT8	Q53FT8	Proteasome subunit beta	7	20.43		20428000	18975000	19091000		17428000	23036000	20189000		16488000	30387000	19875000
Q4W4Y1	DRIP4	Dopamine receptor interacting protein 4	16	118.14		20379000	17808000	16944000		17155000	23538000	20648000		15580000	25047000	17384000
Q16778	H2BC21	Histone H2B type 2-E	1	4.91		20371000	18423000	0		15042000	23449000	18361000		17362000	0	0
P25786	PSMA1	Proteasome subunit alpha type-1	12	52.08		20363000	33744000	26424000		28873000	37691000	31028000		30983000	40628000	33876000
Q53R15	MYL1	Uncharacterized protein MYL1	1	31.27		20345000	15533000	20509000		15226000	11147000	20291000		12402000	40310000	16750000
A8K0T9	A8K0T9	F-actin-capping protein subunit alpha	5	33.12		20190000	18689000	18344000		22533000	17303000	26103000		19738000	22801000	22732000
Q9Y383-3	LUC7L2	Putative RNA-binding protein Luc7-like 2	4	15.95		20086000	32236000	7535700		10518000	20280000	13404000		21866000	13928000	8458700
O00231	PSMD11	26S proteasome non-ATPase regulatory subunit 11	12	73.96		20013000	26021000	18454000		17445000	25846000	22923000		29185000	24253000	16866000
Q15366-3	PCBP2	Poly(rC)-binding protein 2 (Alpha-CP2) (Heterogeneous nuclear ribonucleoprotein E2) (hnRNP E2)	7	32.19		19858000	56722000	23511000		21237000	43018000	21304000		34826000	43333000	23839000
F4ZW62	F4ZW62	NF45	12	43.30		19751000	45310000	24531000		28684000	34755000	21949000		24132000	31770000	25864000
P61769	B2M	Beta-2-microglobulin [Cleaved into: Beta-2-microglobulin form pI 5.3]	4	10.76		19729000	14913000	21080000		22390000	12527000	7916000		25386000	23620000	31391000
B2R5U3	EHD1	EH-domain containing 1, isoform CRA_b	16	66.23		19708000	7207200	26249000		21638000	12559000	22651000		7463500	10933000	28178000
B2R4V2	B2R4V2	cDNA, FLJ92227, highly similar to Homo sapiens ribosomal protein L36a-like	6	12.16		19676000	20127000	24367000		20452000	29572000	16885000		17821000	0	19482000
Q15019	SEPTIN2	Septin-2 (Neural precursor cell expressed developmentally down-regulated protein 5) (NEDD-5)	12	76.72		19660000	22924000	22320000		18861000	23521000	19333000		16341000	17174000	19704000
P53621	COPA	Coatomer subunit alpha	16	28.26		19396000	21819000	28998000		26315000	24965000	25370000		20048000	20502000	24866000
P84077	ARF1	ADP-ribosylation factor 1	7	20.76		19368000	26092000	16882000		22333000	15999000	23118000		12768000	10745000	20364000
B2RBA6	MCM7	DNA replication licensing factor MCM7	15	38.29		19304000	47617000	15574000		16060000	35219000	19153000		32481000	36826000	13845000
B2R6X6	B2R6X6	Peptidyl-prolyl cis-trans isomerase	4	26.16		19134000	11379000	11254000		9495200	12130000	14944000		12475000	0	13910000
Q13813-3	SPTAN1	Spectrin alpha chain, non-erythrocytic 1	21	46.68		19127000	16425000	25569000		14675000	16685000	15883000		14540000	9584700	21018000
P21589-2	NT5E	5'-nucleotidase (5'-NT) (CD antigen CD73)	10	19.69		19075000	4078300	17039000		12702000	9156300	14464000		5179000	7457100	16984000
H0Y333	ADGB	Androglobin	1	1.78		18799000	4957800	0		12909000	13123000	19607000		13072000	0	0
C9JFR7	CYCS	Cytochrome c	6	36.94		18742000	18094000	25443000		20607000	19791000	29054000		19095000	27984000	28408000
Q6FHF5	PCNA	Proliferating cell nuclear antigen	11	76.71		18617000	51270000	21923000		29304000	35671000	29168000		51351000	61083000	32805000
Q59GY3	Q59GY3	Arginine/serine-rich splicing factor 6 variant	4	22.65		18611000	29755000	18887000		16292000	27865000	21006000		32307000	13045000	16538000
P31689	DNAJA1	DnaJ homolog subfamily A member 1	8	24.05		18583000	23454000	15690000		10339000	18922000	22602000		10242000	7888600	10733000
P04899	GNAI2	Guanine nucleotide-binding protein G	4	51.67		18543000	6971900	12918000		8410000	8961100	13464000		5492600	7437400	8496000
P09496-2	CLTA	Clathrin light chain A	6	33.08		18531000	12045000	13841000		15496000	14863000	14947000		17204000	15492000	13228000
P62314	SNRPD1	Small nuclear ribonucleoprotein Sm D1	4	25.29		18455000	32883000	14803000		13681000	16274000	13456000		12855000	39316000	24486000
P45880-2	VDAC2	Voltage-dependent anion-selective channel protein 2	6	11.12		18444000	11778000	18379000		22961000	12732000	24574000		26211000	16752000	20146000
B7Z2S5	B7Z2S5	Thioredoxin-disulfide reductase	12	35.56		18422000	10582000	17812000		14006000	15170000	16540000		12285000	15914000	17940000
Q9Y3F4	STRAP	Serine-threonine kinase receptor-associated protein	12	30.95		18308000	32880000	19577000		16755000	26183000	14172000		26842000	17625000	23333000
Q9Y3U8	RPL36	60S ribosomal protein L36	5	27.32		18300000	33343000	22635000		23282000	26683000	20966000		20607000	32039000	28907000
B3KRY5	B3KRY5	cDNA FLJ35087 fis, clone PLACE6005546, highly similar to Polymerase I and transcript release factor	5	88.83		18181000	2682400	11234000		8985200	4492900	10049000		13769000	10486000	9206700
B2R7T8	B2R7T8	F-actin-capping protein subunit beta	10	37.05		18032000	13263000	15635000		13702000	11285000	11882000		14275000	18003000	13949000
Q2LE71	ARPC3	Actin-related protein 2/3 complex subunit 3	6	8.03		17843000	18042000	19081000		16156000	12064000	17454000		12378000	0	15994000
Q01105-3	SET	Protein SET (HLA-DR-associated protein II) (Inhibitor of granzyme A-activated DNase)	6	60.18		17814000	30653000	13004000		29737000	20751000	20444000		36294000	8446500	19693000
Q9UMS4	PRPF19	Pre-mRNA-processing factor 19	9	39.20		17782000	39189000	14552000		18118000	24064000	14407000		21146000	21140000	13814000
Q92688-2	ANP32B	Acidic leucine-rich nuclear phosphoprotein 32 family member B	5	36.55		17732000	22317000	22445000		23613000	21484000	18740000		16357000	13978000	23323000
P12956	XRCC6	X-ray repair cross-complementing protein 6	18	36.45		17679000	13741000	18414000		20669000	19438000	22083000		21913000	23868000	23991000
E9PNW4	E9PNW4	CD59 glycoprotein	3	7.24		17496000	5032600	9747900		9400600	6844400	10849000		5402000	0	10883000
B4DJP7	SNRPD3	Small nuclear ribonucleoprotein Sm D3	3	11.33		17483000	16704000	17887000		12441000	19646000	12466000		20453000	14205000	18315000
F8VVM2	SLC25A3	Phosphate carrier protein, mitochondrial	6	18.67		17434000	12254000	17461000		13998000	12666000	9448900		11578000	11402000	11897000
Q6FHM2	GNB2	Epididymis secretory sperm binding protein	6	36.49		17415000	16661000	15249000		19830000	12614000	19362000		14021000	10987000	22035000
J3QKR3	J3QKR3	Proteasome subunit beta type-3	9	24.09		17406000	30758000	27217000		31630000	19665000	25292000		23882000	14736000	21829000
P25788-2	PSMA3	Proteasome subunit alpha type-3	7	27.59		17343000	16180000	11522000		15871000	16249000	12433000		15432000	14777000	16625000
P40121-2	CAPG	Macrophage-capping protein	9	55.67		17321000	0	19261000		14350000	8039800	25885000		7585500	3818500	19192000
Q59GN2	RPL39P5	Putative 60S ribosomal protein L39-like 5	2	2.89		17161000	0	14607000		19879000	0	20630000		0	24718000	18902000
H7C2W9	RPL31	60S ribosomal protein L31	7	18.34		17144000	46437000	28225000		28533000	44898000	28778000		37843000	0	23788000
Q3B7A7	GART	Trifunctional purine biosynthetic protein adenosine-3 [Includes: Phosphoribosylamine--glycine ligase	17	38.85		17096000	37579000	14502000		14683000	24779000	16810000		23688000	23473000	21901000
P55036	PSMD4	26S proteasome non-ATPase regulatory subunit 4	5	19.73		16965000	23650000	16398000		22368000	26018000	18459000		15984000	29232000	14434000
J3QL05	SRSF2	Serine/arginine-rich splicing factor 2	4	26.82		16822000	15583000	11474000		9582100	9612600	11193000		12316000	13665000	7524600
E9PKG1	PRMT1	Protein arginine N-methyltransferase 1	7	45.74		16810000	28671000	16585000		23785000	25495000	19766000		23020000	21821000	14289000
P35998	PSMC2	26S proteasome regulatory subunit 7	14	55.07		16792000	11844000	13972000		17210000	14311000	10237000		12333000	11968000	20905000
Q969H8	MYDGF	Myeloid-derived growth factor	4	35.59		16728000	18698000	16382000		15353000	20626000	14476000		14642000	22825000	21628000
P62847-2	RPS24	40S ribosomal protein S24	5	24.72		16709000	22649000	22006000		20960000	16343000	15499000		13894000	15076000	21157000
Q86SZ7	PSME2	Full-length cDNA clone CS0DJ015YJ12 of T cells	5	27.36		16639000	10203000	12177000		18151000	10123000	19622000		12160000	0	20118000
Q13404	UBE2V1	Ubiquitin-conjugating enzyme E2 variant 1	5	13.13		16626000	15059000	17764000		22230000	17761000	19334000		17167000	26831000	20696000
Q2I0Y7	Q2I0Y7	Casein kinase 2 alpha isoform	9	23.45		16578000	13841000	18881000		16284000	14823000	16489000		14045000	15402000	21770000
P23381	WARS1	Tryptophan--tRNA ligase, cytoplasmic	11	35.41		16513000	15225000	25684000		16480000	18576000	25012000		12517000	16462000	30956000
D6W5C0	SPTBN1	Spectrin beta chain	15	47.51		16513000	10612000	13136000		14463000	14668000	8024000		9757300	12629000	15871000
B4E312	B4E312	cDNA FLJ53422, highly similar to TATA-binding protein-associated factor 2N	3	28.69		16482000	7972000	9753300		12202000	9226300	13015000		10025000	10961000	7248000
B3KNN7	B3KNN7	cDNA FLJ30049 fis, clone ADRGL1000033, highly similar to 26S proteasome non-ATPase regulatory subunit 3	15	41.94		16318000	17576000	14855000		17797000	14996000	15461000		15661000	18028000	11473000
Q9BRA2	TXNDC17	Thioredoxin domain-containing protein 17	5	20.86		16286000	15860000	14477000		18865000	22380000	16398000		19831000	24771000	14604000
Q69YG1	DKFZp761E1322	Myotrophin	6	80.38		16211000	26507000	14748000		21616000	20572000	17119000		20924000	29610000	13691000
P46783	RPS10	40S ribosomal protein S10	8	10.29		16210000	16516000	19531000		15035000	11829000	17946000		19657000	8556100	33019000
P61981	YWHAG	14-3-3 protein gamma	8	38.66		16198000	17570000	11862000		15687000	25465000	11092000		26201000	5975500	19561000
F8VZJ2	NACA	Nascent polypeptide-associated complex subunit alpha	6	81.45		16196000	18769000	9871600		14519000	15717000	11096000		16727000	12907000	9465000
Q13242	SRSF9	Serine/arginine-rich splicing factor 9	9	14.77		16194000	19988000	19222000		18809000	20111000	23068000		19454000	13740000	16867000
V9HW63	HEL-S-97n	Epididymis secretory sperm binding protein Li 97n	7	27.87		16186000	17065000	13669000		12163000	15315000	14441000		21117000	9389100	11584000
Q08945	SSRP1	FACT complex subunit SSRP1	10	45.24		16117000	23406000	21804000		17858000	15667000	18559000		10908000	12390000	20991000
B3KUZ8	B3KUZ8	Aspartate aminotransferase	9	25.81		15953000	27813000	15482000		19503000	22036000	17365000		24619000	23828000	13837000
Q9Y5B9	SUPT16H	FACT complex subunit SPT16	15	31.02		15939000	22977000	17415000		18401000	18136000	14215000		15964000	22354000	16313000
Q9H299	SH3BGRL3	SH3 domain-binding glutamic acid-rich-like protein 3	6	32.67		15857000	8647000	16783000		23399000	19325000	15214000		13562000	10539000	23009000
Q53HH2	Q53HH2	ATP synthase peripheral stalk subunit OSCP	7	42.98		15849000	11490000	16450000		14664000	16248000	17116000		13499000	18422000	20798000
V9HW92	HEL-S-112	Epididymis secretory protein Li 112 (PDZ and LIM domain 1 (Elfin), isoform CRA_a)	10	17.10		15794000	22306000	15462000		9075700	19140000	10713000		18922000	23114000	15332000
P80723	BASP1	Brain acid soluble protein 1	2	14.58		15759000	5569500	6398900		0	8416600	10222000		0	0	5091100
Q13435	SF3B2	Splicing factor 3B subunit 2	12	17.02		15753000	14856000	11441000		18410000	14391000	15345000		16504000	13572000	13429000
B4DZB1	B4DZB1	116 kDa U5 small nuclear ribonucleoprotein component	16	24.55		15738000	28602000	16048000		18559000	22281000	14740000		20993000	23781000	14468000
Q71UI9	H2AZ2	Histone H2A.V	4	15.51		15665000	15436000	9352000		20768000	16416000	12613000		21219000	5068700	33705000
Q9Y230	RUVBL2	RuvB-like 2	16	73.61		15634000	37937000	13354000		13107000	25752000	8702100		27396000	23752000	12051000
B5BUB1	RUVBL1	RuvB-like helicase	16	77.13		15473000	43652000	19105000		20592000	29369000	17269000		34681000	27863000	19597000
B3KXZ4	B3KXZ4	DNA replication licensing factor MCM2	20	82.20		15202000	57532000	8643400		11870000	39935000	13562000		38996000	59081000	13242000
O60382	KIAA0324	KIAA0324	12	43.98		15151000	24041000	11537000		17547000	24127000	13212000		18354000	30806000	11175000
Q07021	C1QBP	Complement component 1 Q subcomponent-binding protein, mitochondrial	6	41.92		15132000	17630000	10635000		15656000	14054000	15697000		16970000	13853000	12454000
P25787	PSMA2	Proteasome subunit alpha type-2	10	34.04		15060000	19488000	18313000		18310000	21120000	24564000		18896000	17387000	23983000
P47813	EIF1AX	Eukaryotic translation initiation factor 1A, X-chromosomal	2	10.32		15024000	25382000	12178000		15734000	13192000	10210000		19010000	0	9721200
P28074	PSMB5	Proteasome subunit beta type-5	8	44.17		14966000	17943000	17121000		13816000	21267000	11574000		14235000	13468000	16007000
Q86V81	ALYREF	THO complex subunit 4	7	18.96		14942000	10170000	9336600		7550400	6651900	8072000		9875800	7164900	9816800
J3KQP6	J3KQP6	Ras-related protein Rab-11A	6	14.53		14890000	12911000	10165000		12298000	12308000	9520200		10442000	12640000	9752000
E9PL22	E9PL22	Hypoxia up-regulated 1	15	80.13		14780000	8364600	16925000		20183000	12202000	18361000		11262000	9979500	21625000
Q04917	YWHAH	14-3-3 protein eta	6	19.67		14761000	17164000	12791000		15482000	14508000	11837000		17430000	9477200	11697000
P62861	FAU	40S ribosomal protein S30	2	3.38		14731000	12971000	15702000		13785000	20471000	17201000		20081000	25467000	13674000
P40925-2	MDH1	Malate dehydrogenase, cytoplasmic	6	62.33		14679000	25628000	11819000		15270000	21802000	13624000		25630000	19401000	10381000
Q13151	HNRNPA0	Heterogeneous nuclear ribonucleoprotein A0	8	24.61		14471000	21803000	16372000		11270000	27578000	10853000		12214000	11481000	8361700
Q7Z4W8	Q7Z4W8	Heparin-binding protein HBp15	6	23.96		14397000	26730000	22388000		18749000	26514000	18268000		13096000	17934000	19177000
J3KN29	PSMD9	26S proteasome non-ATPase regulatory subunit 9	6	16.04		14296000	7234000	12837000		7963800	10047000	7408100		5194800	0	12052000
Q99460-2	PSMD1	26S proteasome non-ATPase regulatory subunit 1	15	35.40		14218000	13531000	12067000		14433000	11623000	25025000		12777000	12880000	13864000
Q05CK9	SYNCRIP	SYNCRIP protein	5	53.79		14141000	17896000	14771000		23021000	18107000	15711000		25062000	17062000	16905000
Q5BKY2	EIF3H	Eukaryotic translation initiation factor 3 subunit H	7	26.18		14072000	23067000	10085000		12246000	12931000	14961000		18925000	23247000	16185000
P59998	ARPC4	Actin-related protein 2/3 complex subunit 4	5	17.02		13973000	11803000	13598000		18829000	12894000	13654000		9312700	9455600	17073000
A8K2M0	PSMC4	26S proteasome AAA-ATPase subunit RPT3	14	54.02		13736000	25569000	11810000		19459000	22490000	16983000		18963000	24810000	24323000
A4D275	ARPC1B	Actin-related protein 2/3 complex subunit	6	30.47		13714000	5953700	11744000		10846000	7544900	12412000		4460900	5699500	10998000
P49207	RPL34	60S ribosomal protein L34	5	5.13		13690000	14089000	10535000		15384000	13039000	13639000		12416000	0	0
K7ENA8	EIF3G	Eukaryotic translation initiation factor 3 subunit G	8	12.53		13669000	15794000	18541000		17185000	19345000	17987000		15248000	9444700	18111000
P46821	MAP1B	Microtubule-associated protein 1B	11	45.53		13586000	3557000	14103000		10634000	7757700	9499400		7860400	9020000	16854000
D9YZV7	TPM1	Tropomyosin 1	6	15.52		13438000	7568600	11009000		11794000	10204000	11886000		11043000	0	10314000
Q6FGH9	DNCL1	Dynein light chain	2	10.69		13394000	36579000	10077000		13759000	28082000	9486900		3196000	36672000	9087200
B4DV28	B4DV28	cDNA FLJ54170, highly similar to Cytosolic nonspecific dipeptidase	10	15.35		13389000	2294500	10421000		12243000	6624500	15357000		3010600	3864100	10549000
P28070	PSMB4	Proteasome subunit beta type-4	6	29.47		13330000	15483000	12797000		17530000	11756000	13618000		10012000	10904000	11466000
A4D177	CBX3	Chromobox homolog 3	6	74.05		13328000	15445000	12644000		18890000	13788000	12501000		17629000	22109000	13958000
P15170-2	GSPT1	Eukaryotic peptide chain release factor GTP-binding subunit ERF3A	7	9.04		13314000	13927000	12662000		0	12273000	9333300		11754000	10663000	10239000
P54577	YARS1	Tyrosine--tRNA ligase, cytoplasmic	7	8.83		13252000	8590100	12114000		9939800	7960800	10837000		9282100	12208000	8768700
J3KPX7	PHB2	Prohibitin	9	35.60		13218000	14779000	12396000		13492000	12027000	14233000		17599000	16000000	15042000
Q6FHM6	NHP2L1	Ribonucloprotein	3	22.06		13112000	15085000	7745800		6181800	13495000	13840000		9757600	18408000	5548900
B4DY23	B4DY23	cDNA FLJ61188, highly similar to Basigin	3	8.28		13096000	8145600	9353200		10222000	10643000	11934000		7092000	0	6934800
P49721	PSMB2	Proteasome subunit beta type-2	3	7.64		13088000	15099000	17219000		17807000	14693000	14018000		10402000	16719000	18493000
P31942-3	HNRNPH3	Heterogeneous nuclear ribonucleoprotein H3	6	36.42		13042000	14753000	12319000		13137000	13202000	14147000		9216200	14645000	14552000
P06493	CDK1	Cyclin-dependent kinase 1	7	16.37		12926000	16212000	15505000		16339000	13416000	15681000		13608000	19476000	17021000
P82979	SARNP	SAP domain-containing ribonucleoprotein	4	8.83		12916000	9808500	7528700		7120900	14511000	11445000		16616000	0	4910300
P62195	PSMC5	26S proteasome regulatory subunit 8	10	64.04		12860000	18330000	14105000		21370000	18621000	14520000		16542000	15140000	14111000
R4GNH3	PSMC3	26S proteasome regulatory subunit 6A	13	79.54		12777000	11901000	17595000		14212000	14312000	12290000		12575000	12390000	16822000
Q96PK6	RBM14	RNA-binding protein 14	5	19.07		12697000	11138000	8240800		0	12068000	8368400		8038300	13544000	6102200
B0YJ88	RDX	Radixin	8	37.12		12692000	16895000	14834000		14113000	18748000	8208300		13001000	0	9351100
P20290-2	BTF3	Transcription factor BTF3	6	22.55		12629000	12223000	15583000		10793000	10403000	8768800		13956000	12275000	23044000
B3KUN1	PPP2CA	Serine/threonine-protein phosphatase	8	146.58		12575000	16103000	13415000		11659000	14607000	11758000		14523000	10438000	13407000
Q6IAV3	SUI1	Eukaryotic translation initiation factor 1, isoform CRA_a	2	12.28		12567000	27716000	14289000		10965000	16959000	11563000		18300000	20015000	12791000
Q15393	SF3B3	Splicing factor 3B subunit 3	16	53.14		12485000	25267000	12120000		12593000	22903000	14246000		20539000	24568000	11593000
P61160	ACTR2	Actin-related protein 2	7	39.24		12484000	6522600	8486800		14688000	6086400	11136000		5130100	0	11464000
Q16531	DDB1	DNA damage-binding protein 1	15	33.18		12453000	23698000	14014000		14593000	18739000	14932000		19413000	18378000	17214000
Q6IBA2	PC4	Activated RNA polymerase II transcriptional coactivator p15	5	36.04		12354000	16092000	13883000		9027900	11848000	15240000		11257000	12043000	15458000
O95373	IPO7	Importin-7	11	30.56		12311000	18770000	13769000		18698000	14978000	10443000		13161000	14409000	20223000
C9J0K6	SRI	Sorcin	5	20.46		12219000	7155000	10298000		6952800	8638000	10487000		7296600	8700500	9335800
Q9H444	CHMP4B	Charged multivesicular body protein 4b	5	42.11		12186000	8737300	9119900		11059000	12497000	9045300		10482000	0	6786000
Q9BVA1	TUBB2B	Tubulin beta-2B chain	5	38.56		12044000	29963000	18400000		9989500	19791000	16769000		18547000	24469000	18169000
Q9Y617	PSAT1	Phosphoserine aminotransferase	9	25.14		12004000	11036000	11111000		16594000	10041000	13674000		7582000	13282000	10220000
Q53HA4	Q53HA4	Seryl-tRNA synthetase	9	47.20		11897000	11780000	9603400		12438000	9907500	10209000		13947000	7846400	14270000
B4E0S6	B4E0S6	RNA helicase	14	37.68		11870000	13660000	14306000		16645000	10172000	11230000		12289000	7499800	15313000
P20810-9	CAST	Calpastatin	5	16.57		11669000	7473800	14153000		11277000	11467000	13290000		0	0	10652000
Q8TE01	derp12	DERP12 (Dermal papilla derived protein 12)	7	31.94		11667000	0	8222000		9989000	0	9135900		0	0	8217800
Q9NQC3-2	RTN4	Reticulon-4 (Foocen) (Neurite outgrowth inhibitor) (Nogo protein)	4	13.73		11599000	0	8681900		11641000	4502000	10989000		3159500	7141200	13742000
Q53R19	ARPC2	Arp2/3 complex 34 kDa subunit	6	8.96		11575000	7253800	8290900		17399000	4785700	7362400		3999800	12871000	7144000
M0R0A1	RPL37A	60S ribosomal protein L37a	3	7.75		11566000	15252000	8862900		10080000	8743600	7343800		0	0	7640000
B4DDX2	B4DDX2	cDNA FLJ54590, highly similar to KH domain-containing, RNA-binding, signaltransduction-associated protein 1	8	11.32		11521000	20121000	14114000		11632000	21345000	10921000		15238000	0	18631000
Q01650	SLC7A5	Large neutral amino acids transporter small subunit 1	3	7.02		11519000	0	9817900		6512200	0	7369900		0	0	0
A8K7D9	A8K7D9	Importin subunit alpha	10	79.05		11423000	15746000	11418000		12434000	10591000	12692000		9819900	11277000	12456000
P49458	SRP9	Signal recognition particle 9 kDa protein	5	25.50		11364000	14945000	9080300		13848000	10209000	12007000		13710000	10999000	9288500
C9JAK5	ARF4	ADP-ribosylation factor 4	4	7.45		11325000	4073300	5297700		8329100	5275000	0		4417300	0	5156400
B4E0E1	B4E0E1	Poly [ADP-ribose] polymerase	16	60.35		11201000	29113000	7580700		5631900	23351000	6194400		23170000	35163000	7645400
P31153	MAT2A	S-adenosylmethionine synthase isoform type-2	7	12.66		11123000	19770000	7164100		6698900	16262000	8205800		14629000	18008000	6961800
Q4ZG57	MCM6	DNA helicase	15	71.48		11104000	45417000	13804000		9072800	26459000	8913700		29638000	18085000	13359000
B4E0X8	B4E0X8	cDNA FLJ61021, highly similar to Far upstream element-binding protein 1	9	23.28		11094000	8082300	7424000		7508500	8353600	8225800		9613400	8290000	7496100
Q9UKK9	NUDT5	ADP-sugar pyrophosphatase	4	16.13		11070000	4975500	8377100		8934300	6166600	11301000		7450400	5619700	12939000
Q6FHP5	PHB	Prohibitin	12	41.44		11050000	33068000	14415000		17788000	29153000	23412000		33619000	40977000	27014000
P18077	RPL35A	60S ribosomal protein L35a	9	10.81		10957000	20675000	15350000		32232000	4056200	11927000		17983000	0	10015000
Q15008	PSMD6	26S proteasome non-ATPase regulatory subunit 6	7	11.99		10911000	13806000	11731000		9025900	11983000	11725000		12531000	14281000	9715000
Q6I9V5	SLC25A6	Epididymis secretory sperm binding protein	3	16.40		10910000	4715500	8681300		7887500	6068800	7118000		12232000	0	7987800
B4DK14	B4DK14	cDNA FLJ58890, highly similar to GTP-binding protein PTD004	5	8.07		10634000	10128000	9313900		15414000	10480000	12458000		5162800	10386000	13010000
Q9HDC9-2	APMAP	Adipocyte plasma membrane-associated protein	7	17.89		10588000	4500100	12529000		10682000	5844200	8738300		9033000	5269500	14639000
B4DL49	B4DL49	Cathepsin B	5	6.17		10581000	5694100	8965500		8988300	13095000	11976000		7547500	12614000	7839300
Q09028-3	RBBP4	Histone-binding protein RBBP4	4	24.33		10565000	18406000	6663600		8867400	15709000	10554000		22532000	23700000	8034300
Q53HL1	Q53HL1	Myosin regulatory light chain MRCL3 variant	4	24.96		10545000	6700100	8464800		16398000	6995600	12654000		9771000	9044800	10115000
P31930	UQCRC1	Cytochrome b-c1 complex subunit 1, mitochondrial	8	12.50		10516000	6053900	6319000		4750100	5304700	6358700		17197000	10332000	10946000
Q14444-2	CAPRIN1	Caprin-1	10	21.18		10479000	7193000	8716900		8117700	9118500	9903600		7556900	14247000	6994300
F2Z2K0	NSFL1C	NSFL1 cofactor p47	3	5.35		10428000	12104000	0		0	15101000	9689600		8668200	0	12936000
Q6IBR0	RPN1	Dolichyl-diphosphooligosaccharide--protein glycosyltransferase subunit 1	11	33.96		10415000	4048300	9261300		9818700	6385500	10518000		9978100	5956600	11041000
O75947-2	ATP5PD	ATP synthase subunit d, mitochondrial	6	15.06		10330000	5884600	10784000		6157400	8032600	10067000		8516600	8083700	8922400
Q6FHJ9	COX5B	Cytochrome c oxidase polypeptide Vb	2	1.86		10309000	15389000	13999000		9789100	21319000	10379000		13900000	0	9914200
Q15717	ELAVL1	ELAV-like protein 1	10	68.89		10271000	49608000	25246000		21260000	37128000	7335100		30672000	35605000	19719000
B4DEA3	B4DEA3	UV excision repair protein RAD23	6	27.66		10268000	10410000	15278000		10411000	9150600	18207000		6938900	7347000	16345000
E5KNY5	LRPPRC	Leucine-rich PPR-motif containing	14	45.24		10093000	8306800	10400000		6757500	6106500	8983800		11027000	6030500	10161000
B4DFL1	B4DFL1	Dihydrolipoyl dehydrogenase	9	41.21		10004000	9682000	11867000		6723900	7614300	12436000		10249000	18853000	12082000
H0YN26	ANP32A	Acidic leucine-rich nuclear phosphoprotein 32 family member A	4	25.58		9997100	19138000	7203100		7826100	10363000	10286000		11247000	30798000	10445000
B4DDF4	CNN2	Calponin	6	39.52		9992800	1867300	9350500		5745600	4280600	8904100		1888200	6156900	11645000
V9HWG9	HEL-S-21	Glutathione-dependent dehydroascorbate reductase	9	23.49		9936800	9552300	8991400		11751000	12117000	11614000		8733800	10843000	10381000
V9HWJ8	HEL-S-283	Epididymis secretory protein Li 283	8	75.34		9927900	11978000	11904000		17547000	14744000	12640000		14607000	11298000	16462000
Q92841	DDX17	Probable ATP-dependent RNA helicase DDX17	12	81.76		9871400	29489000	7377200		9564800	26559000	8448400		26063000	24503000	6846000
B4DNE4	B4DNE4	Septin-7	6	30.27		9855100	12613000	14416000		11614000	10052000	10521000		9980800	10834000	10240000
F5H698	F5H698	Leucyl-tRNA synthetase	14	35.22		9840200	7566100	12975000		14128000	6885900	8869000		11689000	7874800	12699000
B7Z2Z1	B7Z2Z1	cDNA FLJ59523, highly similar to Scaffold attachment factor B	8	8.64		9752200	15445000	11865000		9151400	16085000	7476000		15200000	0	7288600
B4DW25	B4DW25	Serine hydroxymethyltransferase	9	34.82		9733200	6961800	8065900		8054600	8022500	7635200		7739500	6806900	8869200
F5GXJ9	ALCAM	Activated leukocyte cell adhesion molecule	8	36.26		9698500	3902500	13484000		8090000	6124400	6256100		3416200	6113700	10754000
V9HW35	HEL-S-55	Peroxiredoxin-5	8	32.33		9656700	7266700	16185000		13471000	11890000	14725000		11743000	8534200	19675000
O15511	ARPC5	Actin-related protein 2/3 complex subunit 5	3	6.63		9615900	0	6432000		6238500	7903800	7901300		0	8527700	8199700
Q9Y3I0	RTCB	RNA-splicing ligase RtcB homolog	8	9.94		9563300	21591000	7462200		5339400	15944000	9905300		13946000	9641300	9097500
P49915	GMPS	GMP synthase [glutamine-hydrolyzing]	10	15.43		9535500	27450000	10808000		7397000	20529000	4071000		8631700	11008000	5993600
Q9UMX0-2	UBQLN1	Ubiquilin-1 (Protein linking IAP with cytoskeleton 1) (PLIC-1) (hPLIC-1)	6	30.07		9514600	10547000	8561700		8356800	6882200	9683700		7515600	10812000	7029200
Q15370	ELOB	Elongin-B	5	7.51		9464400	15749000	7248100		11136000	11954000	9443900		16423000	24203000	15018000
D6RGI3	SEPTIN11	Septin 11, isoform CRA_b	5	6.77		9432800	6613600	7148400		7322000	7396200	0		8188800	7439200	6541800
P04844	RPN2	Dolichyl-diphosphooligosaccharide--protein glycosyltransferase subunit 2	10	55.99		9369000	4961800	10920000		9232300	4977600	11807000		6410600	6367000	14502000
P46060	RANGAP1	Ran GTPase-activating protein 1	16	61.44		9359800	47083000	7421300		5000200	14437000	7515600		20999000	15418000	3866000
Q9UHD1	CHORDC1	Cysteine and histidine-rich domain-containing protein 1	4	16.11		9230000	13174000	6947300		8274300	12385000	9606800		7847800	7610900	7903000
B1ALA9	PRPS1	Ribose-phosphate pyrophosphokinase 1	4	13.43		9218500	18042000	8886900		9157500	10128000	10113000		11209000	8211700	8426200
P54136	RARS1	Arginine--tRNA ligase, cytoplasmic	9	24.29		9170400	9843700	10685000		10104000	8569200	9793600		6786000	7597500	9673000
B4DLA6	B4DLA6	DNA helicase	11	38.79		9010100	25352000	5434000		7394000	17348000	6536200		14398000	11461000	2612100
P41252	IARS1	Isoleucine--tRNA ligase, cytoplasmic	11	58.43		8916400	9266100	9393000		11337000	6675500	9807400		10834000	7058300	13629000
B4DZI8	COPB2	Coatomer subunit beta'	13	21.66		8890200	19494000	8044600		9859300	15624000	8185400		12568000	18813000	7838500
V9HW24	HEL-S-73	Epididymis secretory protein Li 73	11	32.55		8822400	14128000	11611000		10988000	12675000	9687500		13594000	13333000	11246000
H0UID5	AP2B1	AP complex subunit beta	6	17.41		8806400	16829000	10480000		8463500	13137000	8240700		12724000	17088000	8633400
B4DMT5	EIF3F	Eukaryotic translation initiation factor 3 subunit F	9	40.62		8754100	9022300	13435000		9519600	8004700	9629600		8775200	11323000	12010000
P25789	PSMA4	Proteasome subunit alpha type-4	9	21.41		8752100	13111000	9851400		17893000	15752000	10439000		9776700	17296000	15903000
Q9H1E3-2	NUCKS1	Nuclear ubiquitous casein and cyclin-dependent kinase substrate 1	3	5.93		8709800	12528000	0		6202100	21465000	0		18762000	0	0
P08243-2	ASNS	Asparagine synthetase [glutamine-hydrolyzing]	4	13.38		8706800	5266400	9345900		10034000	4328500	7091100		3255900	3548600	15468000
Q2TU84	GIG18	Aspartate aminotransferase	7	20.95		8685300	8255300	11138000		6862800	8131300	14340000		6640500	6959400	11678000
Q9BTT0-3	ANP32E	Acidic leucine-rich nuclear phosphoprotein 32 family member E	3	17.62		8668400	14319000	7105500		8997400	13965000	9228400		10412000	17824000	8253700
P12270	TPR	Nucleoprotein TPR	13	48.16		8647300	7826600	7939600		8646800	8913700	8077500		5932900	8219500	12556000
Q6IRT1	ADH5	S-(hydroxymethyl)glutathione dehydrogenase (EC 1.1.1.284)	5	7.69		8552400	9661400	7174500		6203100	0	7675900		8865400	7280300	7397200
P26640	VARS1	Valine--tRNA ligase	10	25.24		8483500	9782500	6530200		7978300	9735600	7845600		8508800	9103000	9676400
P38919	EIF4A3	Eukaryotic initiation factor 4A-III	7	18.62		8436900	9817300	9013100		10285000	12227000	8377100		10410000	0	7314000
Q9Y2W1	THRAP3	Thyroid hormone receptor-associated protein 3	8	16.44		8436500	11778000	10914000		7447600	11145000	11132000		7746100	0	7160000
Q06323	PSME1	Proteasome activator complex subunit 1	5	9.54		8431100	5477400	5806400		10116000	4232200	7519900		3964100	5554600	6547200
Q99829	CPNE1	Copine-1 (Chromobindin 17) (Copine I)	8	53.23		8418600	6053000	9875400		8930900	9243800	13021000		8883300	9830800	16105000
M0R3F1	HNRNPUL1	Heterogeneous nuclear ribonucleoprotein U-like protein 1	4	2.52		8385900	6576900	6013300		5561500	6511900	7010300		6488100	0	0
B9A067	IMMT	MICOS complex subunit MIC60	10	19.66		8359000	10507000	9645000		6997500	9256000	9026800		8921600	7371000	15523000
B4DWJ2	QARS1	Glutamine--tRNA ligase	2	16.63		8289700	9167700	8871500		7087500	7731300	5209400		5305100	8597100	6581600
P60228	EIF3E	Eukaryotic translation initiation factor 3 subunit E	10	28.99		8251200	8300100	4934800		13416000	5200300	6813700		8925900	3103900	7385900
Q9H3K6	BOLA2	BolA-like protein 2	6	6.41		8218900	15124000	6491200		12705000	7548600	8889000		15959000	8827700	7389600
Q8N5A0	EIF5B	Eukaryotic translation initiation factor 5B	6	14.96		8218500	11319000	6671400		7809700	7815700	8105900		6073000	6754900	7141000
P05121	SERPINE1	Plasminogen activator inhibitor 1	4	8.96		8149200	0	8300800		2903600	0	0		0	0	4298100
V9GYR2	ATP1B1	Sodium/potassium-transporting ATPase subunit beta	3	6.32		8068900	0	5226900		6622200	4644100	4424300		0	0	4008300
C9JGE3	EWSR1	EWS RNA-binding protein variant 6	3	24.83		8001900	7074400	3998300		4412500	0	3866300		0	0	3187900
M0QXM4	SLC1A5	Amino acid transporter	5	21.98		7969100	2583700	8830200		5216200	2794300	6111300		2235100	3875300	9514900
P06737-2	PYGL	Glycogen phosphorylase, liver form	7	19.79		7898400	4840400	7390900		7581300	3753600	6600900		4950200	3059700	7559200
A8K492	A8K492	Methionine--tRNA ligase, cytoplasmic	9	19.21		7879200	6785600	7915300		4815900	5605300	7300600		5217900	6809300	9672900
B4DQJ8	PGD	6-phosphogluconate dehydrogenase, decarboxylating	12	31.97		7879100	34152000	5362300		12494000	16841000	11057000		24284000	30341000	9061700
P61224-2	RAP1B	Ras-related protein Rap-1b	4	13.41		7862000	5441300	8688700		6977500	4148100	9666800		5461000	3778000	11843000
Q03252	LMNB2	Lamin-B2	5	8.31		7839300	5444900	5123800		5098300	4470300	0		11642000	0	4046500
P00387-2	CYB5R3	NADH-cytochrome b5 reductase 3	5	31.66		7788400	5161400	5031600		4494800	6490800	5096200		4886300	0	5196400
V9HW71	HEL-S-107	Endoplasmic reticulum resident protein 29	6	25.11		7769000	5047000	4500400		8619000	5136800	5203900		5858700	4583000	7384100
P62306	SNRPF	Small nuclear ribonucleoprotein F	3	19.68		7756500	15151000	12366000		6519500	0	12902000		11075000	11567000	11626000
B3KTN4	B3KTN4	Citrate synthase	6	11.26		7745700	13923000	9910200		8213200	11382000	6194100		7876100	10360000	10839000
B3KRY3	B3KRY3	cDNA FLJ35079 fis, clone PLACE6005283, highly similar to Lysosome-associated membrane glycoprotein 1	3	7.33		7726700	6743300	7822600		8322200	2971500	0		3992900	7147200	9063100
K7EN60	TRIR	Telomerase RNA component-interacting RNase	2	3.68		7719800	7383000	5208300		4410200	7690500	7853100		12502000	0	3462800
V9HW44	HEL-S-303	Epididymis secretory protein Li 303	4	22.38		7691000	7439500	8402300		8165700	8628200	10486000		6605300	8634200	11777000
I7GSS2	HLA-C	MHC class I antigen	0	3.78		7662000	0	6343500		0	0	4256300		4160900	0	0
Q12904	AIMP1	Aminoacyl tRNA synthase complex-interacting multifunctional protein 1	6	31.30		7658800	6270600	6449000		7203000	5208600	0		6708500	0	5293300
V9HWH6	HEL-S-156an	Purine nucleoside phosphorylase	9	21.31		7624200	8406300	5868300		9618700	5654200	8261200		10164000	6181100	8450600
Q6LET3	HPRT1	Hypoxanthine phosphoribosyltransferase	8	34.38		7593600	16087000	8634000		13157000	13751000	8985300		14217000	12327000	8992800
Q5TZP7	APEX1	DNA-(apurinic or apyrimidinic site) endonuclease	5	13.65		7585300	5886100	8092300		6782200	6132300	7700300		6231500	5799500	7613800
Q9UBT2	UBA2	SUMO-activating enzyme subunit 2	12	19.57		7522600	21447000	4980600		3460600	9183200	7483000		9958000	5837400	4320300
B4E0H8	B4E0H8	cDNA FLJ60385, highly similar to Integrin alpha-3	3	4.38		7516900	0	6692600		4714200	0	8317300		0	0	5624100
V9HW39	HEL-S-100	Epididymis secretory protein Li 100	5	8.48		7508500	7206100	10430000		4157300	6748200	9488500		6817800	6665600	9119600
P62995-3	TRA2B	Transformer-2 protein homolog beta	5	12.26		7484600	12051000	8402600		15860000	16322000	8982800		17990000	0	8719500
P98179	RBM3	RNA-binding protein 3	4	10.71		7437000	5869600	7193800		9033800	5067700	5877000		7033700	2995400	7002100
P61970	NUTF2	Nuclear transport factor 2	6	23.63		7433600	6427300	7898900		9690300	6965100	9159100		10503000	8680000	12300000
F5GYN4	OTUB1	Ubiquitinyl hydrolase 1	5	18.20		7429200	12036000	10049000		8574000	8300100	10409000		12461000	5124500	10031000
V9HW51	HEL-S-114	Epididymis secretory protein Li 114	3	3.44		7408600	0	4890500		0	2355500	4817000		0	0	4820200
B2RAU8	B2RAU8	cDNA, FLJ95131, highly similar to Homo sapiens nucleolar and coiled-body phosphoprotein 1	1	19.19		7369700	12056000	7996800		9176400	10470000	8005900		8102100	5850200	7462400
P52788	SMS	Spermine synthase	6	8.31		7286900	4623500	4343400		5047500	6424800	6445400		5475300	4180000	5362300
B4DUR9	AHSA1	Activator of 90 kDa heat shock protein ATPase homolog 1	5	24.41		7278500	14308000	4854100		7246200	10488000	6952300		8134000	5571300	6852000
P62841	RPS15	40S ribosomal protein S15	6	27.97		7277800	14526000	11185000		9168400	12170000	11672000		11973000	10861000	13746000
Q53HG7	Q53HG7	Cortactin isoform a variant	10	19.90		7200800	17751000	16203000		13032000	16377000	7582400		15467000	0	11512000
Q567R0	UQCRH	UQCRH protein (Ubiquinol-cytochrome c reductase hinge protein, isoform CRA_c)	2	17.34		7147300	5556700	5873800		4772700	4991000	5876000		9206000	5060000	5943400
Q9Y3C6	PPIL1	Peptidyl-prolyl cis-trans isomerase-like 1	2	3.34		7140900	0	0		0	5295300	5739600		6652100	0	3740300
Q02750-2	MAP2K1	Dual specificity mitogen-activated protein kinase kinase 1	5	8.73		7128800	11592000	6708700		8631700	12819000	6757300		6318100	0	0
R4GMT0	ACTR1A	Alpha-centractin	7	21.80		7108100	6530800	5716100		10327000	7524500	7480000		7365500	7546200	6346300
P33316-2	DUT	Deoxyuridine 5'-triphosphate nucleotidohydrolase, mitochondrial	5	28.88		7055800	5550500	5282300		7616300	5994300	5498000		5696700	6934200	4799600
B2RBI2	B2RBI2	cDNA, FLJ95525, highly similar to Homo sapiens synapse associated protein 1, SAP47 homolog	5	16.18		7055200	10066000	5658100		6477700	11030000	0		14094000	0	5329500
V9HWA6	HEL32	Actin-depolymerizing factor	5	23.86		7034800	5619600	5569200		9041400	5809900	7202500		5166200	0	6148200
Q9Y678	COPG1	Coatomer subunit gamma-1	12	47.20		6952800	11139000	10567000		9755200	10900000	8552300		9810000	10322000	12186000
Q9UKY7-2	CDV3	Protein CDV3 homolog	3	7.81		6923900	0	4073600		7332700	5163400	4224400		5077300	5536500	4071300
H0Y7C0	H0Y7C0	General vesicular transport factor p115	4	8.46		6922300	3189800	3834200		0	0	5717600		3672900	0	4044900
Q53GD1	Q53GD1	Guanine nucleotide-binding protein subunit gamma	2	2.16		6879800	3552400	5620900		4592200	3952500	7246900		0	0	5176300
O00159-2	MYO1C	Unconventional myosin-Ic	13	37.20		6875100	3724100	8193000		7419200	4746400	6853400		4256500	3352300	6953300
Q5STK2	PFDN6	Prefoldin subunit 6, isoform CRA_b (cDNA, FLJ92435, Homo sapiens HLA class II region expressed gene KE2 (HKE2), mRNA)	5	22.57		6841500	11528000	6509900		4984700	7764600	5685500		7210600	11573000	6546000
B4DVY1	EIF3D	Eukaryotic translation initiation factor 3 subunit D	6	67.68		6834400	3660500	6226200		7662000	5093700	5275000		5560400	8518000	8753800
B2RD27	B2RD27	cDNA, FLJ96428, highly similar to Homo sapiens proteasome	3	8.97		6822700	7798400	6219300		4419800	7146700	7660400		5579500	7116900	5260900
Q99536	VAT1	Synaptic vesicle membrane protein VAT-1 homolog	5	9.96		6821900	6518800	6033200		5715600	6013700	7240200		6832400	5952400	5588700
O75607	NPM3	Nucleoplasmin-3	4	24.01		6806700	4398300	6140700		4835900	4765100	5893600		4575700	6447700	5551200
A8K8U1	A8K8U1	cDNA FLJ77762, highly similar to Homo sapiens cullin-associated and neddylation-dissociated 1	18	36.33		6738300	18780000	8632900		8045400	15381000	11288000		13838000	11379000	11223000
Q9NVF8	Q9NVF8	cDNA FLJ10762 fis, clone NT2RP4000008, moderately similar to CHLORINE CHANNEL PROTEIN P64	5	17.80		6697700	16205000	10746000		8020800	13506000	6177400		13033000	18894000	13215000
A8K5M4	A8K5M4	Non-specific serine/threonine protein kinase	6	28.22		6684700	0	3917700		5941900	0	4510600		0	0	4988100
Q9NP97	DYNLRB1	Dynein light chain roadblock-type 1	3	11.00		6680900	5185000	11252000		7171900	4472700	10672000		3769300	3642000	6928000
Q9BUF5	TUBB6	Tubulin beta-6 chain	2	72.58		6651100	3605600	9905600		6859100	5279700	11941000		2450800	3369900	10911000
Q8TDN6	BRIX1	Ribosome biogenesis protein BRX1 homolog	5	4.31		6592000	9228700	7796500		6160100	5292100	5878100		0	5326000	5222700
P27694	RPA1	Replication protein A 70 kDa DNA-binding subunit	8	34.87		6554100	15706000	6097200		5844300	11159000	6652900		9929500	13481000	5855000
P43034	PAFAH1B1	Platelet-activating factor acetylhydrolase IB subunit alpha	4	10.85		6546600	4201900	4006900		5313200	0	5002400		4685200	0	4559400
Q15102	PAFAH1B3	Platelet-activating factor acetylhydrolase IB subunit gamma	5	8.21		6536100	9846500	6215500		13023000	8977600	9548200		8254200	8240700	10891000
P54578-2	USP14	Ubiquitin carboxyl-terminal hydrolase 14	6	29.97		6512000	4647900	7307400		5026900	4412500	7686500		4407400	5410400	9241200
Q9BS26	ERP44	Endoplasmic reticulum resident protein 44	5	10.14		6504400	4649000	7494300		6292900	4757400	6040700		5690300	5499100	6875900
Q9BR76	CORO1B	Coronin-1B	2	5.74		6498500	0	4590000		7454900	3402600	4025700		4473900	0	3498900
F5GXT8	DIABLO	Diablo homolog, mitochondrial	4	5.51		6490700	6779000	6801400		6700500	6561200	0		7705800	0	6297200
E9PK09	BCLAF1	Bcl-2-associated transcription factor 1	5	24.27		6461200	16225000	4881300		0	10840000	8761100		9861300	0	3373400
O75131	CPNE3	Copine-3 (Copine III)	7	16.55		6425600	12340000	7413700		7857800	10074000	6366300		9776800	15875000	8443300
D6RDA2	DEK	Protein DEK	4	4.71		6423100	8655300	0		0	6965900	6911100		6856200	0	5401700
Q8TBT6	Q8TBT6	Uncharacterized protein	5	6.40		6405300	5206200	7541000		3905500	6015500	5709600		5385200	3448700	6278200
B3KVN0	B3KVN0	Glucose transporter type 1, erythrocyte/brain	5	13.90		6337700	2797800	8829300		12552000	5014000	10351000		4056000	5423200	8994900
V9HW41	HEL-S-71	Epididymis secretory protein Li 71	7	15.02		6280800	8326700	6903800		0	6523400	0		8954800	10088000	7548600
P37108	SRP14	Signal recognition particle 14 kDa protein	4	83.73		6267900	7331300	5914900		6251800	5388900	6784600		7986500	5370400	6501900
Q9Y5J7	TIMM9	Mitochondrial import inner membrane translocase subunit Tim9	2	8.20		6259200	0	6592500		3738800	0	5729800		0	0	4889300
Q92973-2	TNPO1	Transportin-1	12	36.46		6242600	12408000	8590400		7877700	10044000	6958500		8676600	9306200	10791000
P50552	VASP	Vasodilator-stimulated phosphoprotein	4	8.43		6224200	3042700	4213700		0	4135700	9383200		0	0	4636700
P51148	RAB5C	Ras-related protein Rab-5C	5	22.97		6218800	6192100	7444900		7612400	4930900	6214600		5466100	8257200	7607900
B4DEA6	B4DEA6	cDNA FLJ56566, highly similar to Small glutamine-rich tetratricopeptiderepeat-containing protein A	4	9.24		6197400	7355700	2897800		0	6461400	5022500		8147400	3971100	5896100
B1AQP2	PFDN2	Prefoldin subunit 2 (cDNA, FLJ96845, Homo sapiens prefoldin 2 (PFDN2), mRNA)	5	59.74		6187300	0	6364300		7528600	8340700	9277900		5514500	5748400	8525900
Q9NY33-4	DPP3	Dipeptidyl peptidase 3	4	6.85		6187300	0	4378400		6038500	0	5369300		0	0	4684100
B4DX01	B4DX01	Glyoxalase domain-containing protein 4	5	12.82		6170700	11883000	7003800		7309500	13719000	9954500		11559000	0	6298900
Q9C002	NMES1	Normal mucosa of esophagus-specific gene 1 protein	2	4.32		6159000	0	6114300		0	4225600	6611100		0	0	0
V9HWJ1	HEL-S-64p	Glutathione synthetase	5	30.16		6154700	4977700	5833800		6827000	7008300	6822200		5330700	4997000	7180500
P60983	GMFB	Glia maturation factor beta	5	17.91		6152800	4683400	0		5028600	5719000	6842900		4959400	3629900	5984200
P19623	SRM	Spermidine synthase	8	11.67		6110400	10666000	7125900		9548800	9195000	4823500		10908000	7293400	8165500
B1AKK2	DDAH1	Dimethylargininase	2	5.89		6060700	6400900	6052000		4068500	4944100	4789000		3794400	5144100	6311400
B7Z4B2	B7Z4B2	Aminopeptidase	11	62.20		5986300	11999000	7727900		6869600	8509100	9459200		9125600	8910500	8940400
Q01081-2	U2AF1	Splicing factor U2AF 35 kDa subunit	5	20.47		5974100	8830300	7488300		9227600	8300100	4662700		8362800	10489000	7335100
D6RA82	ANXA3	Annexin	7	48.40		5973100	1553900	6520600		5094000	2514600	9077800		3022600	1981800	9355100
H3BU16	JPT2	Jupiter microtubule-associated homolog 2	5	25.22		5950500	8758200	6795600		6321800	7522600	6121600		5230600	8507900	0
E9PGT1	TSN	Component 3 of promoter of RISC	4	13.80		5923900	8022200	5139800		5038400	5655100	6351700		4386400	3657700	5582100
O60888-3	CUTA	Protein CutA	3	15.96		5909200	5257400	9410400		5166600	7758400	11805000		6976300	9571400	14949000
P09669	COX6C	Cytochrome c oxidase subunit 6C	2	1.32		5885800	5674400	0		0	0	0		0	0	0
B4DG62	B4DG62	Hexokinase	8	24.94		5874800	3088400	5367800		5358900	2976200	3548400		2598900	2566500	9483100
Q9Y262-2	EIF3L	Eukaryotic translation initiation factor 3 subunit L	11	19.49		5848800	10058000	7275000		9327200	5776700	6129900		6647600	5807400	8396500
Q86SE7	Q86SE7	Coagulation factor III	4	18.19		5818100	2390600	3153600		3590500	1682700	3334300		1829000	0	6655800
P51149	RAB7A	Ras-related protein Rab-7a	5	36.80		5808500	6497300	4501200		4516500	6694000	6562100		4100600	6831000	4467100
V9HWI1	HEL-S-10	Epididymis secretory protein Li 10	3	2.18		5754100	5355700	0		0	5384500	5785300		4263800	7554900	6295900
E9PN17	ATP5MG	ATP synthase subunit g, mitochondrial	3	5.50		5741600	2429600	0		5707300	3092200	4238200		3010500	2912700	3427500
D6RDY6	SRP72	Signal recognition particle subunit SRP72	5	19.52		5729800	5946200	7073200		4735400	5618300	4768000		3617100	3530100	5510500
V9HWB7	HEL60	Citrate hydro-lyase	10	20.59		5719200	3586600	8123600		6426400	3639400	8139200		3424400	3963100	10945000
Q9UHD8-7	SEPTIN9	Septin-9 (MLL septin-like fusion protein MSF-A) (MLL septin-like fusion protein) (Ovarian/Breast septin) (Ov/Br septin) (Septin D1)	5	5.33		5648000	4100800	4800200		0	4689600	5321000		0	0	4501100
B4DJ66	PSMD13	26S proteasome non-ATPase regulatory subunit 13	9	35.58		5643000	9414300	7566700		8955100	12894000	5729100		7055400	6219300	7725400
O00154-2	ACOT7	Cytosolic acyl coenzyme A thioester hydrolase	5	5.22		5614600	6701500	5580800		5389400	5494600	9106400		6556300	4954000	6270400
P30085	CMPK1	UMP-CMP kinase	6	16.07		5533000	4140000	4994300		6950200	3808400	4917600		6770700	0	8255200
Q53FJ5	Q53FJ5	Prosaposin	6	10.20		5518100	5732100	9060900		6572100	5838500	9873600		6204700	5294900	7908700
Q96TA1-2	NIBAN2	Protein Niban 2 (Meg-3) (Melanoma invasion by ERK) (MINERVA) (Niban-like protein 1) (Protein FAM129B)	7	19.39		5507100	1967000	9539700		5865600	3997000	6105000		1411700	2194500	8440000
P30084	ECHS1	Enoyl-CoA hydratase, mitochondrial	5	61.86		5466900	6594100	9489400		5137500	11497000	9228200		7556500	9975400	8995800
B4DYY1	B4DYY1	cDNA FLJ51659, highly similar to 4-trimethylaminobutyraldehyde dehydrogenase	6	11.45		5465200	7593300	4609400		8403100	5464400	4580500		5041500	9308100	4489200
N0E4C7	CSNK2B	Casein kinase II subunit beta	3	8.76		5435700	3606200	3266700		3012500	4211100	2896600		3426200	0	2730800
A8K9T9	A8K9T9	Formylglycinamide ribonucleotide amidotransferase	12	22.55		5431400	13332000	5368100		6640700	12373000	6009500		9721900	8714100	8521600
B4DH22	B4DH22	cDNA FLJ59884, highly similar to Secernin-1	5	5.85		5391200	3482600	4422000		3602000	3372400	3705700		9192400	2709700	7886500
P04350	TUBB4A	Tubulin beta-4A chain	1	9.04		5382900	5451400	6128400		5189100	6554400	0		4393900	3272000	6463200
P10768	ESD	S-formylglutathione hydrolase	6	20.11		5379500	10608000	4972700		6184100	10418000	7782400		7774700	5642100	3887100
P68036-2	UBE2L3	Ubiquitin-conjugating enzyme E2 L3	2	6.56		5379500	8880600	4023600		4716700	6813400	0		5455700	3511200	6158600
G3V3E6	ERO1A	ERO1-like protein alpha	5	26.71		5365100	4880100	6837300		5435400	4971500	6832700		3701700	5947600	3777700
Q9NR56-7	MBNL1	Muscleblind-like protein 1	4	5.80		5351100	4275400	5408600		4577700	0	5331200		4965800	6390600	4172300
O14579	COPE	Coatomer subunit epsilon	10	26.54		5341600	12680000	6808800		8010100	9530100	8292600		9603100	7797600	7763900
P09960	LTA4H	Leukotriene A-4 hydrolase	10	20.92		5337000	11160000	6660600		6495700	8462600	6422900		9226000	6304200	5120500
A8K8J9	DCTN2	Dynactin 2 (P50), isoform CRA_b	8	23.95		5326000	7475400	4368100		0	5154500	5096200		4965400	3092400	5191000
H6VRG3	KRT1	Cytokeratin-1	0	36.08		5272200	3777600	6322900		3452500	9405500	12869000		12197000	9700300	11424000
E9PQ56	PUF60	60 kDa poly	5	15.20		5231800	12633000	6433600		4535700	9347400	7668000		8251600	9603500	6088700
Q13243-3	SRSF5	Serine/arginine-rich splicing factor 5	2	1.19		5225100	0	0		0	3270900	0		5289300	0	5323700
B4DL14	B4DL14	ATP synthase subunit gamma	4	12.51		5173600	1790500	1854900		2137000	2417000	0		5392100	1398400	2934700
P36871	PGM1	Phosphoglucomutase-1	8	29.33		5154700	4129100	7707400		4109400	6744300	5580200		5420800	5990600	12646000
A8KA83	A8KA83	Vesicle-associated membrane protein-associated protein A	5	6.28		5153400	4929200	8019700		5885800	3840400	4762600		3301500	0	5526900
I3L3U9	RSL1D1	Ribosomal L1 domain-containing protein 1	4	5.93		5150600	13876000	5351400		0	7346300	4316800		5516500	0	8182300
V9HW89	HEL-S-95n	Epididymis secretory sperm binding protein Li 95n	2	7.96		5141000	0	0		2303000	2717300	0		2040900	0	0
J3QT28	BUB3	Mitotic checkpoint protein BUB3	6	7.15		5043700	9337800	3892200		6578200	5214500	0		8256600	0	4821600
Q15046	KARS1	Lysine--tRNA ligase	6	8.04		5037100	4530400	3655300		5166900	5897400	3347600		4533400	5046500	0
P12081-3	HARS1	Histidine--tRNA ligase, cytoplasmic	9	10.89		5021000	5966800	5183000		4064500	4760300	6665300		0	6105500	8140200
P16152	CBR1	Carbonyl reductase [NADPH] 1	5	28.26		5008800	11102000	5719400		8967700	9165600	9193100		7554800	11412000	6126700
Q9UJZ1	STOML2	Stomatin-like protein 2, mitochondrial	9	46.72		4990300	3613400	5246000		5800700	5567100	5552900		5033500	8078900	9143500
F5H6I7	ATL3	Atlastin-3	4	9.51		4980500	0	3717700		2433100	1974300	2717600		1773800	0	2969700
Q6IBU0	EIF5	Eukaryotic translation initiation factor 5	6	11.02		4957400	4537100	5022500		4981400	3551000	4548400		4736600	5218800	7246800
B4DZ87	B4DZ87	cDNA FLJ57240, highly similar to Mitochondrial proteins import receptor	4	14.52		4904100	2859700	2776600		4861800	2629000	3481600		6376800	2715100	4710700
Q8WXF1-2	PSPC1	Paraspeckle component 1	6	10.75		4871500	6369100	7061200		5291800	7659400	6411800		4041500	7253700	6864600
P31150	GDI1	Rab GDP dissociation inhibitor alpha	6	10.02		4815700	6460200	5248100		3695200	6845800	5259500		8291300	6295900	4934200
Q8WVB5	MT1X	Metallothionein	1	14.10		4796700	1634900	7664100		5581900	2827700	3018400		6590100	0	5082900
Q99714	HSD17B10	3-hydroxyacyl-CoA dehydrogenase type-2	8	22.16		4791200	5298900	6513500		4653900	8599900	5841100		7668900	10069000	8543000
E5RGS4	PFDN1	Prefoldin subunit 1	4	6.60		4777300	5437100	3100900		0	0	4037500		5616500	0	3546700
P17812	CTPS1	CTP synthase 1	7	23.93		4766100	11917000	5257000		4218300	7773900	4700500		9137900	12188000	6825600
E7EWT1	E7EWT1	Oligosaccharyltransferase 48 kDa subunit beta	5	13.11		4698600	2431000	6294200		3691400	0	5953400		3269000	2566000	3815100
Q8N730	PBR	Peripheral-type benzodiazepine receptor	2	4.40		4692000	2067800	8821000		3481800	0	4428000		3603700	0	4283900
O14980	XPO1	Exportin-1	12	32.88		4654000	14057000	8573500		7398900	11254000	13347000		8880800	10702000	10636000
P61221	ABCE1	ATP-binding cassette sub-family E member 1	5	6.09		4642100	8424200	5761200		0	5165600	4776400		3976900	6931000	0
P62304	SNRPE	Small nuclear ribonucleoprotein E	3	8.41		4601200	0	7888700		6706500	4837100	4716500		4375500	3059200	5637500
O75643	SNRNP200	U5 small nuclear ribonucleoprotein 200 kDa helicase	12	19.12		4594900	5053900	5029900		4901700	4254500	6357000		4352400	2943100	6615500
Q00059-2	TFAM	Transcription factor A, mitochondrial	3	2.22		4587500	0	0		5388800	0	4261600		5040300	0	0
Q6ICQ8	ARHG	ARHG protein	2	1.98		4580600	0	2701200		0	0	0		0	0	0
Q13526	PIN1	Peptidyl-prolyl cis-trans isomerase NIMA-interacting 1	5	74.99		4578000	13730000	4312000		5940200	8210900	4763100		14089000	6479800	4744400
Q96C90	PPP1R14B	Protein phosphatase 1 regulatory subunit 14B	2	6.42		4570100	4594300	8024000		2383000	3912700	5561700		3913200	0	5675200
B2R8A2	B2R8A2	cDNA, FLJ93804, highly similar to Homo sapiens gp25L2 protein	5	15.54		4550600	2192300	3640500		3368900	0	3158600		0	2592900	6533300
P14854	COX6B1	Cytochrome c oxidase subunit 6B1	2	12.08		4520200	7575000	4531300		4593500	4321300	4057300		10087000	4017600	5235500
P07954-2	FH	Fumarate hydratase, mitochondrial	7	30.63		4495600	3485800	8735100		5591600	9286200	4100400		2949800	4177600	11298000
Q53HJ4	Q53HJ4	DNA helicase	10	15.51		4492400	9129500	3792500		7647000	5715000	4139100		7817300	5034700	6289600
Q308M8	Q308M8	RAN binding protein 3 transcript variant a	3	10.81		4474500	7496800	4934300		0	4392700	8757600		4224700	4822800	4755300
F8VY04	AK2	Nucleoside-diphosphate kinase	7	22.98		4451400	9092900	6836900		3927100	8382600	4540500		9383000	5927900	4832100
B4E1S3	B4E1S3	cDNA FLJ57860, highly similar to Transmembrane protein 109	2	6.01		4435400	0	3074100		0	2228800	0		2894300	0	2635200
Q7L2H7	EIF3M	Eukaryotic translation initiation factor 3 subunit M	8	22.52		4421900	6026900	4844700		4104900	3479900	6163500		3367000	1915700	6841300
Q53HT6	Q53HT6	B-cell receptor-associated protein	2	3.77		4415700	2462900	0		0	0	4124000		0	0	3056300
Q14008-2	CKAP5	Cytoskeleton-associated protein 5	8	12.83		4405100	2654100	2879000		2155200	2801900	4548700		2288300	3332600	3474300
B3KPA6	ACADVL	Acyl-Coenzyme A dehydrogenase, very long chain, isoform CRA_e	5	6.64		4390700	0	3773900		0	0	5060000		0	0	4223800
P61106	RAB14	Ras-related protein Rab-14	4	8.87		4361100	0	4352700		0	0	5365300		0	0	4830000
A8K048	A8K048	Kinesin-like protein	6	73.58		4312000	3461000	6953600		2767200	2974100	3153200		2411500	2687500	5415300
F8VPD4	CAD	Aspartate carbamoyltransferase	8	18.70		4307200	5416900	5096000		2952700	3555500	6384200		4548900	2583000	5917500
Q96A72	MAGOHB	Protein mago nashi homolog 2	5	6.85		4282800	4929800	3685400		4618800	2173900	0		4186600	2454700	4275400
O95782-2	AP2A1	AP-2 complex subunit alpha-1	3	16.26		4279300	3234400	5333300		4750800	3104100	4177100		3468200	5390100	3812900
Q5TAL4	SNRPC	U1 small nuclear ribonucleoprotein C	4	12.58		4274700	8444600	7030600		7094300	8679300	6697900		8218000	8817400	5418700
M0R268	SNRPA	U1 small nuclear ribonucleoprotein A	3	3.06		4273200	0	3074500		7096200	0	4055100		5128600	0	3032300
K7ES02	BLMH	Bleomycin hydrolase	4	4.53		4248500	12654000	3894500		3966000	6267900	0		7747800	3636300	3425700
Q96I24	FUBP3	Far upstream element-binding protein 3	3	2.40		4169500	5840900	0		0	5395700	0		4630500	7046800	3864200
Q71UA4	Q71UA4	Adenylosuccinate lyase	5	5.70		4165600	5250200	5128800		4003500	3253300	5440700		4505800	2896400	5236700
B3KN59	B3KN59	cDNA FLJ13673 fis, clone PLACE1011858, highly similar to BAG family molecular chaperone regulator 2	4	11.27		4152200	3499700	8436600		3305600	7456700	3304300		2128900	3445400	8160900
P17858	PFKL	ATP-dependent 6-phosphofructokinase, liver type	4	7.98		4149200	6843500	3157500		5112700	0	3613200		4540000	0	4488400
P08621-2	SNRNP70	U1 small nuclear ribonucleoprotein 70 kDa	6	23.38		4064000	0	4572800		4985200	2728700	4250400		4741200	5181400	4441500
Q9NR30-2	DDX21	Nucleolar RNA helicase 2	6	15.40		4033300	4052200	4189100		3730100	3980000	3916600		2727800	3322600	6726200
Q9GZV0	Q9GZV0	cDNA FLJ12454 fis, clone NT2RM1000555, highly similar to UNR PROTEIN	7	13.60		4026700	10695000	3147500		5112000	7976900	2968500		6536700	6036100	4234200
F8WE72	SBDS	Ribosome maturation protein SBDS	2	4.83		4016800	3572100	3842800		3935500	2978200	0		3425000	0	2954200
Q5RLJ0	Q5RLJ0	RNA transcription, translation and transport factor protein	6	25.49		4010000	6077200	6661500		4325900	5596500	6172300		4926000	2942800	5669400
Q53FU3	Q53FU3	Coatomer subunit zeta	3	5.73		3994200	4698400	3294800		7547300	4693900	4328400		5747200	0	4541700
Q6FGX9	AK1	Adenylate kinase isoenzyme 1	3	7.43		3990300	4637900	4964100		4936000	3806800	4717200		4380200	3637000	4752500
B3KN28	B3KN28	Phosphoacetylglucosamine mutase	3	5.45		3961700	3696200	0		0	0	0		4207800	0	0
Q04446	GBE1	1,4-alpha-glucan-branching enzyme	7	14.52		3951300	3043900	5384700		4648600	5532600	4923900		0	4084600	6383800
Q6GMV3	PTRHD1	Putative peptidyl-tRNA hydrolase PTRHD1	2	2.23		3949600	4472500	0		2430100	3577200	4102500		3295500	2918400	3378800
B7Z522	DDT	D-dopachrome decarboxylase	3	6.24		3926600	13373000	0		2197200	6569500	3200700		5571500	4811900	3390500
A0PJ92	NOP56	NOP56 protein	4	3.39		3925800	4671600	3717000		3869300	3273400	5969700		2948500	4071700	0
Q5QPM0	RALY	RNA-binding protein Raly	2	9.23		3915800	4776900	3978900		0	3564600	4528700		3909800	3230700	4180800
Q9UHB9-4	SRP68	Signal recognition particle subunit SRP68	5	21.04		3898600	4342900	2966000		3173400	2637000	4002000		3023800	3150400	3843400
V9HWI0	HEL-S-165mP	Epididymis secretory protein Li 6	4	22.38		3888500	9871000	5258900		6995100	7512100	5674000		10604000	8233800	7683500
Q96G03	PGM2	Phosphoglucomutase-2	3	10.19		3871500	7659600	7235700		2300400	8552400	6737200		4645000	8028900	6368000
B4E0J3	B4E0J3	cDNA FLJ58965, highly similar to Nonspecific lipid-transfer protein	3	6.05		3836700	6959100	2773800		4077900	6972100	4483100		9440700	0	2945400
Q6IB68	MYCBP	MYCBP protein	2	3.18		3810600	6347700	0		0	0	0		4188100	0	0
A8K4W5	A8K4W5	cDNA FLJ76813, highly similar to Homo sapiens acetyl-Coenzyme A acetyltransferase 2	6	11.44		3810500	11836000	4370000		4879400	7210900	4977300		10191000	5592900	9818400
O00232	PSMD12	26S proteasome non-ATPase regulatory subunit 12	4	11.42		3784900	5195700	5163700		3588400	2796500	5543900		3037400	5534500	4911600
F2Z2W6	HMGN1	Non-histone chromosomal protein HMG-14	1	6.18		3784400	22012000	5537900		4317900	7763000	2813500		9668100	0	5100600
O75367-2	MACROH2A1	Core histone macro-H2A.1	3	6.85		3771600	0	3418800		3810900	4191800	3710900		4794600	4768200	3833700
Q9BWJ5	SF3B5	Splicing factor 3B subunit 5	1	16.40		3768000	11568000	3652600		2893200	6087800	3758300		12541000	12994000	3258600
P55795	HNRNPH2	Heterogeneous nuclear ribonucleoprotein H2	2	12.66		3736200	8030700	4754100		5831500	6688800	6439800		5895900	0	8443700
O75533	SF3B1	Splicing factor 3B subunit 1	7	9.01		3709300	7388500	4583300		3608400	5506900	4931300		5661900	6406100	5799300
Q6IBT1	PSMB7	Proteasome subunit beta	3	17.71		3708300	3464400	0		2012600	5339400	3929700		5996900	9565800	14788000
O15231-4	ZNF185	Zinc finger protein 185	3	5.71		3705700	0	4119800		3586700	0	4158300		0	0	3841100
Q6PJ77	BTF3L4	Transcription factor BTF3	3	5.38		3692300	8582300	0		0	5046600	0		8776400	0	0
Q7Z6Z7-2	HUWE1	E3 ubiquitin-protein ligase HUWE1	9	35.72		3681900	4780700	4638300		4035800	4183100	4353000		2943400	5943400	6046800
O43324-2	EEF1E1	Eukaryotic translation elongation factor 1 epsilon-1	2	15.35		3648600	3426500	4543700		4017100	2658400	6458900		2554000	2734800	3797700
Q8NBJ5	COLGALT1	Procollagen galactosyltransferase 1	4	3.87		3645700	0	2778500		0	0	3380600		5408800	0	3090300
Q53QE9	UGP2	UTP--glucose-1-phosphate uridylyltransferase	3	5.08		3606700	4505900	5089600		5434800	4864300	5379400		3486000	0	4771300
P49419-2	ALDH7A1	Alpha-aminoadipic semialdehyde dehydrogenase	4	6.87		3586600	4083500	0		0	5526000	0		3818700	3728900	0
Q53GW1	Q53GW1	Vesicle transport-related protein isoform a variant	7	11.49		3577800	2655600	3736700		2671300	1606500	3323500		3317300	2607700	2129800
P62495	ETF1	Eukaryotic peptide chain release factor subunit 1	3	20.02		3577400	3639800	3118600		4880500	4023300	0		4701600	3323600	3303600
Q92900-2	UPF1	Regulator of nonsense transcripts 1	7	11.27		3570700	5504200	4164500		5023100	3802200	3312700		4832800	3440400	5623200
Q99961-3	SH3GL1	Endophilin-A2 (EEN fusion partner of MLL)	3	2.28		3567700	0	0		0	0	3472400		3382300	0	3846900
P52815	MRPL12	39S ribosomal protein L12, mitochondrial	4	53.82		3567000	0	4571600		3918000	11417000	3625000		6634100	15898000	3609500
A8K067	A8K067	Cysteinyl-tRNA synthetase	4	6.46		3551300	0	2813900		1980100	0	2872500		0	0	2807900
Q3B7W7	TMED7	TMED7 protein	3	5.64		3533700	2441000	4180200		4670600	2554500	3739200		2004700	2861200	3462200
B5BU25	U2AF2	U2 snRNP auxiliary factor large subunit	5	9.37		3528300	11445000	5786300		4407200	13777000	5195900		6700900	9686800	8509500
Q14157-4	UBAP2L	Ubiquitin-associated protein 2-like	4	22.41		3508400	3342500	2927700		3003500	2627100	3691700		3289900	2746800	2772900
V9HW79	HEL-S-113	D-3-phosphoglycerate dehydrogenase	12	60.77		3467500	54337000	0		1791700	26420000	0		27857000	14120000	0
A3RJH1	DDX1	ATP-dependent RNA helicase DDX1	8	20.51		3426900	10841000	0		4638700	7763000	4730400		8906000	7938700	6065300
B4DRF4	HACD3	Very-long-chain	2	3.45		3416500	0	2435100		0	2165400	2252300		0	0	0
Q9Y6G9	DYNC1LI1	Cytoplasmic dynein 1 light intermediate chain 1	4	15.23		3404100	3540500	7417600		2992100	0	2097400		0	2342400	5535700
Q53FR4	Q53FR4	Vacuolar protein sorting 35 variant	8	21.29		3391400	5818200	4948300		4305600	6626300	3956100		6757800	5373400	5110200
E7END7	RAB1A	Ras-related protein Rab-1A	3	24.41		3373200	2012900	2954500		2208400	1693900	3035100		1513700	1973500	3401800
O43665-3	RGS10	Regulator of G-protein signaling 10	3	14.05		3367700	0	4234800		4146700	2962200	3949200		0	0	4508100
B4DJB4	B4DJB4	Isocitrate dehydrogenase [NAD] subunit, mitochondrial	5	8.01		3346300	3586400	3270400		4451300	4873300	2998800		3545200	5544900	4074900
Q14232	EIF2B1	Translation initiation factor eIF-2B subunit alpha	4	8.52		3316500	2736100	2595500		3587300	0	3936500		2016200	2739700	3242000
P15927-2	RPA2	Replication protein A 32 kDa subunit	3	8.13		3312900	4348000	2118700		0	4203600	5299500		3428900	3221500	0
B4DTI4	B4DTI4	AP-2 complex subunit mu	2	2.93		3304200	3250700	0		0	0	3641900		0	3261500	0
F5GX07	F5GX07	Oligoribonuclease, mitochondrial	4	15.82		3288800	1922700	4378500		4010100	3510400	3406400		2802800	0	5248400
P35580	MYH10	Myosin-10	10	41.65		3276200	7848000	4128400		3874100	6076500	2889700		7439700	6098500	3374500
B4E336	B4E336	cDNA FLJ53287, highly similar to CD97 antigen	5	14.81		3275800	1875700	1734400		2025700	1524900	3108100		3077000	2323400	7282000
Q5HYD9	DKFZp686M0619	Uncharacterized protein DKFZp686M0619	2	6.13		3265100	0	2059000		0	0	1699500		2204900	0	1978800
B7Z1R5	ATP6V1A	V-type proton ATPase catalytic subunit A	6	12.63		3236000	7531900	3122100		2592900	3608200	1667100		5386600	2352400	1837100
Q9BZZ5-3	API5	Apoptosis inhibitor 5	3	21.61		3178500	3313600	2950300		2459300	2554900	0		2596800	1989300	2528800
H3BRG4	UQCRC2	Cytochrome b-c1 complex subunit 2, mitochondrial	5	4.90		3130400	0	0		0	0	2270000		3209500	2202700	3024600
Q9UBQ0	VPS29	Vacuolar protein sorting-associated protein 29	4	2.73		3123700	4491700	3471200		0	2972500	3628300		3546300	0	3611200
O95336	PGLS	6-phosphogluconolactonase	7	13.54		3102600	5053200	4818900		4878800	6755000	6895400		6417900	10603000	7281900
P15374	UCHL3	Ubiquitin carboxyl-terminal hydrolase isozyme L3	3	9.11		3098600	0	3171800		3117600	3143600	3402400		2625000	0	3628500
P55735	SEC13	Protein SEC13 homolog	4	21.46		3081000	5286200	3329200		5270300	5621700	2801900		6378300	5535900	4829300
P13804-2	ETFA	Electron transfer flavoprotein subunit alpha, mitochondrial	9	24.77		3038500	9267200	4873100		3480000	7983600	6730800		10069000	5984500	5009600
Q5R363	Q5R363	SRSF protein kinase 1	2	2.53		3029900	3450600	0		1879900	2329700	0		1691200	0	0
Q13061-3	TRDN	Triadin	1	2.38		3021900	0	3300400		0	0	3403800		0	0	2364100
Q75MY0	ARPC1A	Uncharacterized protein ARPC1A	2	9.27		3008900	1733000	3122000		2539400	1603400	4123400		0	1296800	4113500
B1AKZ5	PEA15	Astrocytic phosphoprotein PEA-15	3	11.69		2988000	1733900	1818900		2193000	2288600	2061500		0	0	3458800
K7ER16	FARSA	Phenylalanine--tRNA ligase alpha subunit	3	18.34		2939800	4132500	2781800		3913600	2774200	2292700		4582000	2710300	5781600
Q549N0	CFL2	Cofilin 2	4	65.19		2930100	4074600	3103600		2748100	3644600	0		5537000	3202100	4125600
A5PLK7	RCC2	RCC2 protein	8	17.38		2922500	23401000	3854700		4418500	5896600	3903600		12885000	0	2826000
Q4ZG77	PSMD14	26S proteasome regulatory subunit RPN11	3	11.12		2919000	3559700	3303800		3118300	4692200	4283200		2443500	5180900	8030200
A8K6V7	A8K6V7	cDNA FLJ76053, highly similar to Homo sapiens Ras-GTPase activating protein SH3 domain-binding protein 2	4	8.66		2903000	7253600	6032500		6401800	7755500	4959600		4799700	0	5339600
P11177-2	PDHB	Pyruvate dehydrogenase E1 component subunit beta, mitochondrial	6	11.78		2902200	3723200	2976100		3225200	4453000	3138900		4206800	4200200	5038700
B4DUS0	B4DUS0	BRCA2 and CDKN1A-interacting protein	3	9.49		2868800	3493800	2756900		2643400	2284200	2667300		0	2095800	2797700
B2R6U8	B2R6U8	Cleavage and polyadenylation specificity factor subunit 5	5	11.09		2860800	5880800	2108400		1854700	6236400	1916300		3087800	5663900	2939600
Q9H9B4	SFXN1	Sideroflexin-1	5	10.87		2854600	5657100	4266800		6535500	6741600	5068700		6029000	5850300	2197000
Q14XT3	Q14XT3	Cytochrome oxidase subunit II	4	4.24		2843400	0	3311800		2325100	2350500	0		7037100	2697000	5263000
P51571	SSR4	Translocon-associated protein subunit delta	3	17.33		2834700	0	2024500		4229600	0	3445300		3155000	1348100	2336700
D3DT44	GCLM	GCS light chain (Gamma-ECS regulatory subunit)	3	3.43		2829200	0	2786000		2026200	1784500	4234500		1778000	0	0
Q0VGD6	HNRPR	HNRPR protein	5	45.20		2818200	5442100	3874700		5477700	3370100	4238800		4032700	4207900	0
A4D105	RPA3	Replication protein A3, 14kDa	5	17.49		2769000	6114300	8653700		4952900	4952500	8684500		5951300	5133900	8824000
B4DM27	B4DM27	cDNA FLJ54637, highly similar to Homo sapiens BAT2 domain containing 1	2	1.27		2761300	0	2973100		1381600	3061200	3309600		1674200	0	0
P15153	RAC2	Ras-related C3 botulinum toxin substrate 2	2	2.06		2750300	0	2681500		2351300	0	2702000		0	0	2381300
Q9BR63	FARSB	Phenylalanyl-tRNA synthetase beta subunit	5	9.60		2748300	4293900	2898000		2667400	2917500	4303100		4450100	3907800	3850100
B4DGN8	B4DGN8	Procollagen-lysine 5-dioxygenase	3	7.39		2744300	3608200	2016600		2032700	2665500	2183400		2724000	2899700	0
F5H897	TRAP1	Heat shock protein 75 kDa, mitochondrial	6	41.58		2733500	3027100	2002100		3104000	3799100	2163400		3250400	2512000	2553400
Q9NZI8	IGF2BP1	Insulin-like growth factor 2 mRNA-binding protein 1	7	54.53		2719100	41346000	0		856970	12688000	2121900		11303000	7738800	0
A2NHJ0	A2NHJ0	HMGI-C chimeric transcript mRNA	1	1.67		2703600	0	3882500		0	0	0		2429100	0	0
O00743	PPP6C	Serine/threonine-protein phosphatase 6 catalytic subunit	6	11.55		2694600	5783700	2515200		2600700	1870000	3353000		1947200	2337500	2933400
K7EM73	CAPNS1	Calcium-activated neutral proteinase small subunit	5	25.47		2690300	2603100	6119900		5447200	4498100	6468100		5359600	5104800	8992000
E9KL44	E9KL44	Enoyl-CoA hydratase	4	6.82		2665600	2915700	2453000		2242900	2763600	4063600		1952300	2368200	4472600
Q9Y2X3	NOP58	Nucleolar protein 58	5	9.59		2650600	4636500	3696100		3030000	2655900	3433800		1908400	3384200	4350800
O60869	EDF1	Endothelial differentiation-related factor 1	2	4.42		2639700	7218300	5243800		3060900	9212200	1597300		12027000	0	4310200
B4DXN0	B4DXN0	Major vault protein	5	13.31		2629800	0	2291100		2559600	0	1850200		0	0	2842500
P06132	UROD	Uroporphyrinogen decarboxylase	2	3.46		2587100	1319500	0		0	1286700	909890		1218600	0	0
E5RJ68	AP3B1	AP-3 complex subunit beta-1	6	14.97		2578600	5383100	3341800		4246500	4074600	2294800		3214200	4671300	0
Q2VF42	G6PD	Glucose-6-phosphate 1-dehydrogenase	4	3.67		2548300	1995800	4008400		7259200	2118000	4373700		2233500	1681600	3982800
V9HW91	HEL-S-8a	Epididymis secretory sperm binding protein Li 8a	3	13.15		2547400	0	2897900		2704000	0	2580100		2757200	3043000	2798000
Q96CT7	CCDC124	Coiled-coil domain-containing protein 124	2	7.55		2491500	2361400	1858400		2508900	1899400	2127100		4394000	0	2205900
P35237	SERPINB6	Serpin B6 (Cytoplasmic antiproteinase) (CAP) (Peptidase inhibitor 6) (PI-6) (Placental thrombin inhibitor)	3	6.84		2466200	2501700	2660600		0	2036500	3505000		4121000	1946800	2455700
H7C0M1	DKC1	H/ACA ribonucleoprotein complex subunit DKC1	3	4.97		2464300	0	3967300		1913400	0	3772300		0	0	0
Q99733	NAP1L4	Nucleosome assembly protein 1-like 4	6	45.76		2455600	5655700	4422400		3747300	5497700	3198800		4245300	3918200	4210100
M0QXU7	TIMM44	Mitochondrial import inner membrane translocase subunit TIM44	4	7.28		2454200	0	2933300		1296400	0	3090600		1418100	0	2306600
Q9P1F3	ABRACL	Costars family protein ABRACL	3	28.54		2412200	4498100	4383100		2762300	4754300	4910000		4723100	2492900	5055900
S4R3H4	ACIN1	Apoptotic chromatin condensation inducer in the nucleus	6	11.92		2405900	3737400	3490700		2207700	3753800	3944400		2892500	2910500	3495500
B3KNF6	SEC61A1	Sec61 alpha 1 subunit	1	1.06		2400400	0	2832300		0	0	3318400		0	0	0
P11233	RALA	Ras-related protein Ral-A	4	6.30		2381600	1731600	1889200		2529300	1802000	2024800		1534400	0	2232100
P30419-2	NMT1	Glycylpeptide N-tetradecanoyltransferase 1	7	20.65		2371800	5468700	3522500		2265900	3408800	2939500		3101500	3082200	5715400
Q8TEP9	FLJ00144	FLJ00144 protein	3	2.88		2335700	0	2156800		1963900	0	2583400		1285600	1214900	2301000
Q6IQ42	SRSF10	FUSIP1 protein	3	3.25		2313200	5824600	0		5422000	2976100	2084800		7194400	0	2768700
B3KXF2	B3KXF2	cDNA FLJ45314 fis, clone BRHIP3005142, highly similar to Proteasome-associated protein ECM29 homolog	9	16.59		2280800	1546200	2011600		2581000	1781400	2062900		1554800	2192200	5042800
Q9NPQ8-2	RIC8A	Synembryn-A (Protein Ric-8A)	5	6.96		2269400	1931600	2957900		2066500	0	2119100		2225000	0	3341300
B4DXU3	B4DXU3	cDNA FLJ54989, highly similar to Mitochondrial import receptor subunit TOM34	5	27.09		2234900	2959400	3955400		3538900	3246900	3268800		0	0	3144900
Q86Y74	CROP	CROP protein	2	5.46		2215900	3769600	0		0	3118900	0		4600200	0	0
B4DWV5	B4DWV5	GrpE protein homolog	2	4.40		2206200	3750900	2566000		0	2476600	1305000		2559100	0	0
E1NZA1	PRIC295	Peroxisome proliferator activated receptor interacting complex protein	9	13.53		2203500	3138500	2162500		1762900	2716800	1685600		2193500	1875100	2829700
P07741	APRT	Adenine phosphoribosyltransferase	7	23.75		2202000	9808100	4153300		3899300	7654000	2732800		8335800	6403900	5131800
B3KT34	B3KT34	cDNA FLJ37560 fis, clone BRCOC2000333, highly similar to Succinate dehydrogenase	3	20.47		2198700	1880800	2947900		2658900	2372500	0		2913100	2962600	0
Q6P2Q9	PRPF8	Pre-mRNA-processing-splicing factor 8	6	7.08		2174400	2202900	3364600		2868800	2234700	2624100		3357000	2104500	4785100
B2RBE5	B2RBE5	cDNA, FLJ95468, highly similar to Homo sapiens transcriptional coactivator tubedown-100	3	3.67		2148600	2166800	0		1719000	2280900	0		3276000	0	0
P04181	OAT	Ornithine aminotransferase, mitochondrial	5	6.78		2139900	2105100	0		2266400	2270400	0		3973400	1563200	2481600
Q5TZX1	GNAI3	Guanine nucleotide-binding protein G	3	13.29		2120700	0	871530		0	0	0		0	0	0
E7EP00	E7EP00	SEC24 family member C	5	6.55		2058400	2157700	1964500		2177000	2100300	0		1701800	1505900	0
Q13428-2	TCOF1	Treacle protein (Treacher Collins syndrome protein)	2	14.37		2036800	0	0		1916500	0	1662900		2059300	0	0
Q9BZQ8	NIBAN1	Protein Niban 1 (Cell growth-inhibiting gene 39 protein) (Protein FAM129A)	3	3.51		2035200	0	1856900		0	0	1707400		0	0	2783800
E9PIE4	MTCH2	Mitochondrial carrier homolog 2	3	23.86		2004400	1841800	0		5670400	3526000	3763000		2099000	5877800	13806000
Q5QTQ6	Q5QTQ6	MSTP010 (cDNA FLJ11394 fis, clone HEMBA1000592, highly similar to Sorting nexin-6)	2	7.29		1979600	2361900	0		0	1976000	0		2557500	0	0
C9JUN5	CCDC12	Coiled-coil domain-containing protein 12	3	14.89		1970000	3766300	3375300		2145500	0	2776800		0	0	1580300
Q9NX55	HYPK	Huntingtin-interacting protein K	2	2.91		1948400	0	0		0	0	0		2104200	0	4068200
Q9H488-2	POFUT1	GDP-fucose protein O-fucosyltransferase 1	2	3.42		1929200	1172600	2243600		2154200	1337200	1820000		1343700	1293400	1772700
B3KTJ9	B3KTJ9	cDNA FLJ38393 fis, clone FEBRA2007212	5	7.57		1924700	3721800	3050700		2079300	2540600	3402400		2840200	3120500	4012400
P54886-2	ALDH18A1	Delta-1-pyrroline-5-carboxylate synthase	4	5.27		1922900	1755600	0		0	2454800	1688400		3387900	0	0
O43776	NARS1	Asparagine--tRNA ligase, cytoplasmic	4	6.57		1897600	1208800	1962100		3172500	0	2590300		1191600	0	5126800
B7Z6E8	B7Z6E8	cDNA FLJ59425, highly similar to SH3-domain kinase-binding protein 1	2	1.07		1890700	0	2010600		0	1487700	1812800		988380	0	0
B8ZZF8	LSM5	U6 snRNA-associated Sm-like protein LSm5	2	32.31		1884000	1682300	3409500		0	1843600	2463300		1801000	2125700	4514900
Q08J23-3	NSUN2	RNA cytosine C(5)-methyltransferase NSUN2	6	14.89		1882200	4074500	2932400		2846900	2381500	4115000		4820100	2354800	3663100
Q7L014	DDX46	Probable ATP-dependent RNA helicase DDX46	3	3.16		1878200	1678700	1969400		2115900	1569200	0		0	0	2058100
Q53GE2	Q53GE2	F-actin-capping protein subunit alpha	3	7.47		1854400	2766000	0		3297900	2165600	2543300		2899500	0	0
Q9ULC4-2	MCTS1	Malignant T-cell-amplified sequence 1	5	11.31		1853700	1939200	2932300		2150200	1702500	2015900		1623500	1885800	2927100
F5H4G7	F5H4G7	Importin subunit alpha	3	27.19		1850200	3979300	2076200		2754700	3120700	2194300		4462100	4208400	2472400
Q96P70	IPO9	Importin-9	7	13.04		1841100	4998800	7574000		3502300	5984500	5211100		4211200	6832400	5676200
E7EUT8	E7EUT8	Splicing factor 3A subunit 3	5	12.91		1837900	0	1986700		2873800	2670300	1930600		3384800	2390100	2108700
G3V580	PRMT5	Protein arginine N-methyltransferase 5	3	4.63		1829000	0	2928600		0	1576300	2916000		0	1254800	2613000
P50570-2	DNM2	Dynamin-2	7	8.80		1819600	2351700	3101800		2440000	2761500	2501600		3806500	1580600	2627500
Q9Y295	DRG1	Developmentally-regulated GTP-binding protein 1	4	5.30		1804700	1857800	2216300		1641600	1840900	0		1787500	1573500	3318000
K7EP46	THOP1	Thimet oligopeptidase	2	16.41		1804500	1375700	0		1094900	1936700	1630700		1350800	0	0
B2RB06	B2RB06	cDNA, FLJ95242, highly similar to Homo sapiens L-3-hydroxyacyl-Coenzyme A dehydrogenase, short chain	4	12.85		1783700	1441500	2221400		1565200	1487200	1993600		3939100	1425900	2923400
P49588	AARS1	Alanine--tRNA ligase, cytoplasmic	6	16.24		1767400	2301800	1565100		1962300	2872700	2151600		2608100	3347200	3909700
P51610-2	HCFC1	Host cell factor 1	4	4.52		1700600	2873900	0		0	0	2800500		0	0	0
E7EMM2	E7EMM2	AP-3 complex subunit delta-1	5	10.24		1688200	3432600	2573800		0	0	1966700		0	2524600	1967800
P45974-2	USP5	Ubiquitin carboxyl-terminal hydrolase 5	9	24.47		1642000	5644300	2021500		3573900	4112900	3544300		4653900	2026300	2279500
H7BYD0	NDUFA5	Complex I subunit B13	2	4.31		1639600	2121500	0		1269900	0	0		1894700	0	2043700
O43681	GET3	ATPase GET3	3	3.33		1633700	0	0		1478100	1213400	2091900		2095400	0	2180000
B4DH39	B4DH39	cDNA FLJ57028, highly similar to Long-chain-fatty-acid--CoA ligase 4	3	8.50		1632100	1646700	2289500		1053200	1874300	2480100		2567700	2790500	2528300
Q16401-2	PSMD5	26S proteasome non-ATPase regulatory subunit 5	4	6.91		1626600	0	1837500		3494400	1068800	2290100		750590	782600	2808700
Q9NTJ3-2	SMC4	Structural maintenance of chromosomes protein 4	3	2.40		1625900	0	1752200		1704900	0	0		0	0	0
P05120	SERPINB2	Plasminogen activator inhibitor 2	4	6.07		1622400	0	1983000		0	0	1693900		0	0	1674500
P63151	PPP2R2A	Serine/threonine-protein phosphatase 2A 55 kDa regulatory subunit B alpha isoform	6	17.30		1601100	6388300	0		1864800	3020000	0		4268900	2768500	0
Q14258	TRIM25	E3 ubiquitin/ISG15 ligase TRIM25	1	22.52		1600000	1037900	1190100		1244200	1073400	1593900		750070	896710	1380400
Q15637-4	SF1	Splicing factor 1 (Mammalian branch point-binding protein)	2	6.08		1582600	1983300	2517700		1598400	2020800	2552100		1431300	1501800	3363300
C9IZ80	BZW1	Basic leucine zipper and W2 domain-containing protein 1	3	12.84		1579300	2362200	1705800		1730200	3565000	1257700		1060200	3538500	1258600
U3KQ07	C12orf57	Protein C10	2	6.50		1568000	1443000	1951000		1067000	1695800	841310		1145400	857020	2659700
P53004	BLVRA	Biliverdin reductase A	2	4.80		1554000	1679000	3289000		1283300	1699700	3684200		1262100	1507100	1729800
A8K766	ETFB	Electron transfer flavoprotein subunit beta	3	1.13		1551800	0	1685700		0	0	0		0	0	1736700
Q9UI30	TRMT112	Multifunctional methyltransferase subunit TRM112-like protein	4	7.99		1548000	0	0		0	0	0		1305700	0	1479200
E7EU85	FXR1	Fragile X mental retardation syndrome-related protein 1	4	11.52		1542800	2374900	0		1074200	1370700	1536200		4677300	1381000	2828800
I0B0K8	FLG	Truncated profilaggrin	8	7.04		1529200	0	3275400		2108600	0	1596400		0	0	1555600
Q13492-4	PICALM	Phosphatidylinositol-binding clathrin assembly protein	1	6.81		1508700	0	1658800		1673400	1396300	1899000		0	1195700	1938400
Q86TW7	DLST	Dihydrolipoamide acetyltransferase component of pyruvate dehydrogenase complex	3	3.05		1475900	1142300	1672900		3567900	1302000	1836900		1783300	0	1946600
Q9Y4Z0	LSM4	U6 snRNA-associated Sm-like protein LSm4	3	4.68		1423900	1331800	0		1621600	0	0		1518800	867720	3516700
Q16222-2	UAP1	UDP-N-acetylhexosamine pyrophosphorylase	5	11.61		1393000	928980	1823300		1179200	898890	1443400		0	0	4379900
Q5TB53	TM9SF3	Transmembrane 9 superfamily member	2	1.91		1392300	0	0		0	692870	966800		0	0	0
Q92905	COPS5	COP9 signalosome complex subunit 5	3	2.72		1359200	4058100	0		0	0	0		0	2834800	0
Q96T76-9	MMS19	MMS19 nucleotide excision repair protein homolog	4	17.89		1353000	0	1566600		754630	0	1867700		1169700	0	1932900
Q15269	PWP2	Periodic tryptophan protein 2 homolog	3	4.72		1346000	1820400	0		0	0	0		0	0	0
A8KAK1	A8KAK1	cDNA FLJ77398, highly similar to Homo sapiens UDP-glucose ceramide glucosyltransferase-like 1, transcript variant 2, mRNA	4	5.21		1318600	0	1951100		0	0	0		0	0	2159200
F5H7V7	F5H7V7	NADH dehydrogenase [ubiquinone] 1 alpha subcomplex subunit 8	2	4.62		1306200	1973400	1328600		874300	1152000	990250		1881100	922390	1318500
B4DMP7	B4DMP7	cDNA FLJ56666, highly similar to Adhesion-regulating molecule 1	3	5.89		1299500	1431700	1683800		0	0	2573700		1317000	0	0
A8K7A4	A8K7A4	Methionine adenosyltransferase 2 subunit beta	4	10.10		1299000	3122700	0		0	5605200	1959500		2813500	2100400	1925600
B4DI06	B4DI06	2',3'-cyclic-nucleotide 3'-phosphodiesterase	3	4.78		1293800	1883600	2275200		1713600	1889900	1935100		1411800	0	0
K7EK07	H3-3B	Histone H3	1	8.11		1280600	0	2395700		424160	5900800	1354900		5584100	2496600	5594000
Q6PKG0	LARP1	La-related protein 1	4	9.85		1267400	3271100	0		1880800	4574700	2670300		2527600	2918300	5013500
O95831-3	AIFM1	Apoptosis-inducing factor 1, mitochondrial	3	3.09		1257600	2229900	2169000		3223000	0	1025500		0	0	1712700
B4DDW7	AASDHPPT	L-aminoadipate-semialdehyde dehydrogenase-phosphopantetheinyl transferase	3	5.65		1250400	1661200	1047800		1184000	1037000	0		1419000	1437100	1538200
Q13158	FADD	FAS-associated death domain protein	3	9.32		1250100	1017400	883590		1060300	1895600	661160		986270	0	2922900
P61927	RPL37	60S ribosomal protein L37	3	3.30		1234700	13789000	3587300		4173600	4015300	1169800		12008000	0	3774700
Q9P2E9-3	RRBP1	Ribosome-binding protein 1	4	4.52		1234100	0	4179400		3792200	0	0		0	0	0
P12955-2	PEPD	Xaa-Pro dipeptidase (X-Pro dipeptidase) (EC 3.4.13.9) (Imidodipeptidase) (Peptidase D) (Proline dipeptidase) (Prolidase)	4	12.00		1209600	1531600	1834900		1291200	1515800	2488800		1578300	1147200	1781000
B4DX52	DNAJB1	DnaJ homolog subfamily B member 1	4	5.03		1179500	1529900	0		1307500	1677700	0		0	0	1635300
V9HWC4	HEL-S-132P	14 kDa phosphohistidine phosphatase	3	8.05		1172000	1267300	759730		2700900	2215900	1131100		2421200	7328000	2429400
P49792	RANBP2	E3 SUMO-protein ligase RanBP2	3	4.08		1132700	2182600	0		962290	0	0		1261900	1242500	0
P28838-2	LAP3	Cytosol aminopeptidase	5	7.26		1125000	1958500	1282400		2245900	1842800	2334800		2689300	2345100	5602000
Q9H9B7	Q9H9B7	Coatomer subunit gamma	4	4.18		1109600	1614300	0		900230	1789300	1425600		2347500	1240400	1181600
O60828-7	PQBP1	Polyglutamine-binding protein 1	2	3.77		1100800	2350900	1221900		1367200	2354400	1270600		1609000	0	1364000
P10155-3	RO60	60 kDa SS-A/Ro ribonucleoprotein	2	6.46		1098700	1696600	1020500		1294900	1279200	1305100		2227400	1549600	1521500
J3QKR0	COPS3	COP9 signalosome complex subunit 3	2	12.91		1087500	3756400	0		1402900	1868100	1668700		1444400	2300500	1766800
H7C4F6	KPNA4	Importin subunit alpha-3	2	6.57		1064000	1655500	1822800		1417300	1431000	1384400		1808100	0	1920900
P23229-4	ITGA6	Integrin alpha-6	4	7.36		1011200	913240	1749600		1894900	0	1472900		0	0	1527600
Q59H63	Q59H63	Plasma membrane calcium ATPase 1 isoform 1a variant	3	3.22		995410	0	0		820240	0	1075600		0	0	0
V9HWH2	HEL-S-29	Creatine kinase	19	114.82		963650	303100000	2579600		6931200	169320000	3224800		125460000	69375000	1066000
B7ZLC9	GEMIN5	GEMIN5 protein	3	3.70		944820	606200	0		1101600	0	0		0	0	1516000
O15260-2	SURF4	Surfeit locus protein 4	2	26.69		923470	0	0		1573100	0	1224600		0	1790200	2919500
F2Z2Y4	PDXK	Pyridoxal kinase	4	14.68		885310	1907600	973750		758150	2432900	1032000		1251900	1214900	1361800
Q9BVP2-2	GNL3	Guanine nucleotide-binding protein-like 3	4	6.12		883040	1296900	0		946240	0	0		0	810680	0
Q14738-3	PPP2R5D	Serine/threonine-protein phosphatase 2A 56 kDa regulatory subunit delta isoform	3	3.36		873200	0	1017100		1458700	0	1174700		0	0	0
Q8NBX0	SCCPDH	Saccharopine dehydrogenase-like oxidoreductase	2	3.73		871420	0	681550		0	0	0		474320	607930	0
B3KQ33	B3KQ33	cDNA FLJ32715 fis, clone TESTI2000784, highly similar to Importin-4	6	15.16		868530	2379000	0		1844200	1869300	479920		1975600	1985900	1671000
Q6PIU2-3	NCEH1	Neutral cholesterol ester hydrolase 1	2	4.75		846450	431780	2800100		1049500	727460	3071800		794650	737380	1475000
Q96AC1-2	FERMT2	Fermitin family homolog 2	3	3.90		806970	0	0		905240	530960	0		0	0	1158700
P13674-3	P4HA1	Prolyl 4-hydroxylase subunit alpha-1	1	2.19		799210	0	1951500		0	801120	1692900		1576900	312700	1406000
O00429-4	DNM1L	Dynamin-1-like protein	5	6.75		790620	1024600	1270900		894650	766530	839570		951100	716140	1437800
Q15642-5	TRIP10	Cdc42-interacting protein 4	2	5.57		761760	0	0		856340	0	728140		0	0	1096800
O95456-2	PSMG1	Proteasome assembly chaperone 1	2	4.37		759800	737380	1053700		0	717560	1113800		0	556220	1076000
A8K5J1	UMPS	OMPdecase	4	7.51		758280	3557700	0		1003300	1512200	0		1540000	0	0
F5H669	CPSF7	Cleavage and polyadenylation-specificity factor subunit 7	2	9.06		733500	974130	701390		0	603450	876120		718760	868650	877910
F5GZ27	LONP1	Lon protease homolog, mitochondrial	4	7.89		708050	0	726970		689010	797350	612130		726680	771150	861860
Q05D83	BZW2	BZW2 protein (Basic leucine zipper and W2 domain-containing protein 2)	2	2.51		704850	743660	775610		0	0	766140		0	0	998760
Q9C005	DPY30	Protein dpy-30 homolog	2	13.84		692040	2137700	1573200		1932200	1971100	2271700		2579900	3055600	2036800
P08240-2	SRPRA	Signal recognition particle receptor subunit alpha	2	1.12		684940	278850	0		449320	0	0		269520	0	0
F5GZY0	F5GZY0	Amyloid-like protein 2	3	3.88		658960	0	0		936270	0	511080		0	0	0
Q9H3U1-2	UNC45A	Protein unc-45 homolog A	2	4.11		643520	0	0		0	0	0		604750	1056400	0
M0R317	STRN4	Striatin-4	1	2.47		642470	409350	0		0	566000	769050		0	0	0
Q9UII2	ATP5IF1	ATPase inhibitor, mitochondrial	6	28.55		599420	18812000	8778800		5288200	3463600	4757700		9450000	0	4646000
J3QKW7	DRG2	Developmentally-regulated GTP-binding protein 2	3	3.96		592120	1461100	886840		0	895720	603360		731920	885910	676940
Q68Y91	PBGD	Hydroxymethylbilane synthase	2	11.69		574690	1294500	1454900		542910	1196400	894590		778830	1312300	0
Q32P28	P3H1	Prolyl 3-hydroxylase 1	3	5.24		574080	404720	0		660870	0	0		0	0	0
Q13045-2	FLII	Protein flightless-1 homolog	3	4.67		565120	384850	800030		979420	0	820420		314150	400170	1119500
P14923	JUP	Junction plakoglobin	2	5.55		564160	1533800	998120		0	0	1178900		1277100	0	0
B4DMR0	B4DMR0	cDNA FLJ60706, highly similar to Serine/threonine-protein kinase 24	3	8.14		549210	428630	1204400		1273800	612040	1229300		533150	538340	2066000
O60502	OGA	Protein O-GlcNAcase	3	7.16		497270	755660	986020		574210	0	866790		584570	0	1170000
Q71DI3	H3C15	Histone H3.2	1	13.19		449610	1994500	640140		439010	8866100	2310200		5405400	3859300	18680000
M0R0Y2	NAPA	Alpha-soluble NSF attachment protein	2	8.97		445910	459990	0		685660	608200	0		646080	0	701280
D3DWB6	USP9X	Ubiquitinyl hydrolase 1	2	3.55		424970	587700	0		364520	0	493770		463130	327240	1183200
Q6P1J9	CDC73	Parafibromin	3	3.70		419010	489100	0		621530	0	0		468410	480280	476280
Q5VTU3	Q5VTU3	Dynein light chain Tctex-type 1	1	24.86		400830	0	0		471300	536520	513660		0	546670	1114100
B4DJE7	B4DJE7	cDNA FLJ52595, highly similar to Medium-chain specific acyl-CoA dehydrogenase, mitochondrial	2	8.62		379250	594860	0		451470	709910	0		1313300	0	739240
Q9UPN3	MACF1	Microtubule-actin cross-linking factor 1, isoforms 1/2/3/5	3	1.98		371080	323900	553950		461260	0	532730		363350	0	715420
Q6P2E9-2	EDC4	Enhancer of mRNA-decapping protein 4	2	2.41		246830	1416900	0		0	1086600	0		0	0	428570
Q6UW50	TOM1	TOM1	2	4.74		218880	0	0		294080	227010	0		368110	188620	343020
O60732	MAGEC1	Melanoma-associated antigen C1	1	2.14		215240	0	242300		0	0	0		0	0	0
F8W1Z8	ARL1	ADP-ribosylation factor-like protein 1	1	2.37		107970	0	0		203630	194070	0		163710	0	203500
F8WBH3	F8WBH3	Aldehyde dehydrogenase family 16 member A1	1	1.65		73193	87310	0		0	0	69350		94884	0	451640
Q4VCS5	AMOT	Angiomotin	25	134.05		0	153230000	0		2966300	60197000	0		66258000	45374000	0
V9HW74	HEL-117	Ubiquitin carboxyl-terminal hydrolase	12	74.87		0	142850000	0		0	77543000	0		92722000	84720000	0
E5RHG8	ELOC	Elongin-C	3	6.55		0	15169000	6611400		8954200	10453000	0		11560000	0	6315000
B3KY04	B3KY04	cDNA FLJ46506 fis, clone THYMU3030752, highly similar to BTB/POZ domain-containing protein KCTD12	7	34.77		0	14284000	0		0	8744500	0		12020000	10532000	0
P51659	HSD17B4	Peroxisomal multifunctional enzyme type 2	12	33.85		0	13672000	6640400		6149000	16350000	0		9466800	12204000	6121200
O00479	HMGN4	High mobility group nucleosome-binding domain-containing protein 4	1	2.57		0	12336000	4647900		3218900	17036000	3309200		8540800	0	3534000
G5E9R5	ACP1	Acid phosphatase	3	10.81		0	10071000	0		0	7639500	4021100		0	0	0
K7EQ02	DAZAP1	DAZ-associated protein 1	3	2.96		0	9392900	0		7719800	9648700	0		9431600	8488400	7280000
Q9H773	DCTPP1	dCTP pyrophosphatase 1	4	6.23		0	9309200	1927100		0	2813300	1550500		5581400	3007600	2215000
A8K7N0	A8K7N0	60S ribosomal protein L14	2	10.14		0	9202100	0		0	0	0		2729500	3383500	0
O43598	DNPH1	2'-deoxynucleoside 5'-phosphate N-hydrolase 1	2	3.02		0	8894600	2514500		0	7523200	2659000		5652300	4691500	3201500
I3L1L3	MYBBP1A	Myb-binding protein 1A	4	2.88		0	8640100	2728900		0	0	0		0	0	0
B3KMW3	B3KMW3	cDNA FLJ12779 fis, clone NT2RP2001748, moderately similar to FARNESYL PYROPHOSPHATE SYNTHETASE	2	6.15		0	8307500	0		0	7023300	0		6495600	10568000	0
B2R6K4	B2R6K4	cDNA, FLJ92996, highly similar to Homo sapiens guanine nucleotide binding protein	5	43.04		0	7963400	7517500		8357400	0	6658400		6779200	7654200	7093100
Q53FX5	Q53FX5	Lin-7 homolog C variant	3	7.80		0	7527600	0		3638100	11599000	5471500		5760100	0	4490900
B4DRW3	B4DRW3	cDNA FLJ57180, highly similar to TAR DNA-binding protein 43	3	26.65		0	6851400	2642300		3891300	6276600	4024500		5265500	4903200	3118600
P63279	UBE2I	SUMO-conjugating enzyme UBC9	4	7.86		0	6131300	0		0	5349100	0		5055300	6130200	0
P61081	UBE2M	NEDD8-conjugating enzyme Ubc12	3	26.54		0	6092700	0		0	4669200	0		4957300	6468900	0
J3QRG6	CDKN2A	Cyclin-dependent kinase inhibitor 2A	2	5.76		0	5340300	0		0	2445900	0		3133000	3777100	0
C9J712	PFN2	Profilin	2	6.32		0	5186200	2156700		0	0	0		3611500	0	0
K7ES31	EIF3K	Eukaryotic translation initiation factor 3 subunit K	4	24.32		0	5090200	0		0	5040900	0		4668600	8703400	0
O95881	TXNDC12	Thioredoxin domain-containing protein 12	4	1.89		0	5040900	4630600		0	0	4392100		5127600	3770200	0
O96019-2	ACTL6A	Actin-like protein 6A	3	11.72		0	4767400	3609700		0	0	0		4727000	6966400	4999500
H3BLU7	AKR7A2	Aflatoxin B1 aldehyde reductase member 2	2	2.58		0	4525600	2585400		2825900	3899400	0		7104700	0	1659400
Q99426	TBCB	Tubulin-folding cofactor B	5	7.47		0	4444100	3183300		3330900	0	2458300		3619100	0	2973700
O43504	LAMTOR5	Ragulator complex protein LAMTOR5	3	7.95		0	4416300	2284100		2038700	2542900	0		2673600	2788300	1524500
E9PDE8	HSPA4L	Heat shock 70 kDa protein 4L	4	11.11		0	4150500	0		1713300	2531100	0		3165600	2454800	0
Q14151	SAFB2	Scaffold attachment factor B2	2	2.51		0	3989400	4102800		0	4769200	2346000		0	0	0
P00390-5	GSR	Glutathione reductase, mitochondrial	2	11.84		0	3916300	0		0	5578300	0		2877900	6277600	0
M0QZS6	SAE1	SUMO-activating enzyme subunit 1	5	5.59		0	3824300	0		0	3721000	0		3080300	4393500	0
P36873	PPP1CC	Serine/threonine-protein phosphatase PP1-gamma catalytic subunit	2	10.22		0	3763600	3383400		1552600	1750900	0		2389700	0	1371400
P61077	UBE2D3	Ubiquitin-conjugating enzyme E2 D3	1	6.64		0	3743100	927440		1285500	2919000	0		2441700	4513900	0
Q7Z426	Q7Z426	Putative MAPK activating protein	3	6.26		0	3682500	0		0	5313600	0		3325600	0	4610700
Q9Y5L4	TIMM13	Mitochondrial import inner membrane translocase subunit Tim13	2	9.67		0	3672300	2205000		2537600	3762000	0		3300900	0	2567400
F5H365	SEC23A	Protein transport protein SEC23	5	22.04		0	3667700	4931100		4786700	6248700	3864700		2559200	3674900	8148700
A8K5Y7	A8K5Y7	cDNA FLJ78655, highly similar to Homo sapiens exportin 5	9	22.24		0	3642500	2377900		2848800	2085900	0		1735000	1973300	3104400
Q15843	NEDD8	NEDD8 (Neddylin) (Neural precursor cell expressed developmentally down-regulated protein 8)	2	6.44		0	3413400	0		0	0	4395400		5147800	3592900	8477600
Q14166	TTLL12	Tubulin--tyrosine ligase-like protein 12	4	3.96		0	3222500	0		3187500	2711900	2576500		2165100	3149500	3820800
Q9BRF8	CPPED1	Serine/threonine-protein phosphatase CPPED1	3	8.13		0	3047300	3293800		3615300	3210200	2952100		2662200	3454900	3257500
P61758	VBP1	Prefoldin subunit 3	4	12.83		0	3034400	5315700		2550900	3623400	0		4673300	2108100	2856600
Q53G61	Q53G61	Small nuclear ribonucleoprotein polypeptide A' variant	4	8.95		0	3002800	2686700		2088700	1647800	1636300		1462700	1516900	2189400
P30520	ADSS2	Adenylosuccinate synthetase isozyme 2	4	18.65		0	2997200	3758500		0	2953700	2364400		2309100	3255900	0
Q7Z524	Q7Z524	HUMEEP	3	5.85		0	2978700	0		0	2219900	1765400		2747000	2492400	0
E9PN51	NDUFS8	NADH dehydrogenase [ubiquinone] iron-sulfur protein 8, mitochondrial	2	2.37		0	2821600	2298500		1981500	0	2015500		4388800	0	3045300
B3KRS5	HDAC2	Histone deacetylase 2	1	8.18		0	2704900	0		0	0	0		2783900	1782100	0
P58107	EPPK1	Epiplakin	4	12.01		0	2573000	0		0	0	0		1221100	921330	0
Q96D47	NSF	Vesicle-fusing ATPase	3	11.92		0	2517900	0		0	1951400	0		3286000	3117300	0
Q53FV3	Q53FV3	COP9 signalosome complex subunit 4	3	11.75		0	2368800	0		1247900	1882200	1257900		1825400	0	0
P61026	RAB10	Ras-related protein Rab-10	2	11.57		0	2242800	2378500		3891200	2455500	0		0	0	4252300
Q86U42-2	PABPN1	Polyadenylate-binding protein 2	2	4.79		0	2163500	2570500		3755600	0	3044500		2602500	2362200	2600900
Q9BPW0	PPP5C	Serine/threonine-protein phosphatase	3	11.39		0	2145700	0		0	0	0		1912600	2039000	0
Q8IY67-2	RAVER1	Ribonucleoprotein PTB-binding 1	2	2.57		0	2068400	0		960970	1272900	1142900		1032800	1158800	0
P61019-2	RAB2A	Ras-related protein Rab-2A	4	29.00		0	2053300	0		2142700	0	2094300		2208400	1962800	4333100
A8K607	A8K607	cDNA FLJ76855, highly similar to Homo sapiens exportin 7	3	32.06		0	1822700	0		0	1905900	0		1339700	1622100	0
B4DSU9	B4DSU9	cDNA FLJ58421, highly similar to Cleavage and polyadenylation specificity factor 6	2	6.95		0	1810400	1943600		2261000	4245300	1645900		2197500	4746600	1148400
V9HWB2	HEL-S-20	Guanidinoacetate N-methyltransferase	2	5.52		0	1791200	0		0	1257900	0		1233300	1154700	0
Q1L838	GTBP	GTBP-ALT	2	3.62		0	1729900	0		1097000	0	0		1668400	0	891360
B4E016	RPE	Ribulose-phosphate 3-epimerase	2	10.19		0	1684400	0		0	1609400	0		1623500	1712800	0
Q5QPE4	SNX5	Sorting nexin-5	2	6.95		0	1545500	0		0	681760	0		794070	787750	0
Q53FM7	Q53FM7	Complex I-30kD	3	6.02		0	1406900	0		0	0	0		2028800	0	882120
B4E0B9	B4E0B9	5'-3' exoribonuclease	4	8.23		0	1309400	1883800		2061600	0	1643300		974860	1136900	1804600
Q8WYJ5	Q8WYJ5	Protein kinase C inhibitor-2	2	2.30		0	1210700	0		1422600	0	1870600		0	0	0
B3KSS1	B3KSS1	cDNA FLJ36845 fis, clone ASTRO2013050, weakly similar to UBIQUITIN-ACTIVATING ENZYME E1	3	1.56		0	1132100	1110200		0	0	0		0	0	871600
Q53T99	WDR12	Ribosome biogenesis protein WDR12	2	1.53		0	917150	495580		1029800	957690	0		0	0	720450
A1A528	ZW10	Centromere/kinetochore protein zw10 homolog	3	7.95		0	826500	0		941270	692830	0		426850	744080	0
A8K8K1	A8K8K1	RNA 3'-terminal phosphate cyclase	2	3.50		0	690110	733650		478690	0	0		842530	623870	798440
B4DYP6	B4DYP6	RNA helicase	2	6.32		0	674600	0		0	545300	0		412860	673020	0
Q99471-2	PFDN5	Prefoldin subunit 5 (Myc modulator 1) (c-Myc-binding protein Mm-1)	3	5.03		0	524290	0		0	0	466800		497590	591260	0
H7C3Z6	MAP4K4	Mitogen-activated protein kinase kinase kinase kinase 4	1	2.59		0	509130	390580		316610	496890	0		0	0	220450
Q71U36-2	TUBA1A	Tubulin alpha-1A chain	1	9.10		0	489420	338900		488890	0	0		505750	479540	762550
Q8NBT2-2	SPC24	Kinetochore protein Spc24	3	8.62		0	364210	0		0	0	0		0	298220	1693100
Q13619	CUL4A	Cullin-4A	2	3.23		0	177950	0		248400	183240	0		0	0	969130
Q9Y3D6	FIS1	Mitochondrial fission 1 protein	2	5.09		0	125640	0		0	0	0		153670	173280	1071300
Q2TNI1	CAV1	Caveolin	3	4.16		0	0	9395400		6648200	0	5356200		4010400	0	6222700
Q6IBR8	EIF2S2	Eukaryotic translation initiation factor 2, subunit 2 beta, 38kDa	5	4.13		0	0	6474400		7557000	0	4358500		0	0	5355300
Q6AWD1	DKFZp686P2249	Uncharacterized protein DKFZp686P2249	2	3.92		0	0	5575500		5070300	0	6318300		0	0	4590400
B4DT77	B4DT77	Annexin	4	24.83		0	0	2205500		2305200	0	2450800		1610300	0	3434500
Q9NY12-2	GAR1	H/ACA ribonucleoprotein complex subunit 1	2	2.46		0	0	1831100		0	0	0		1778900	0	2335600
B4E3A8	B4E3A8	cDNA FLJ53963, highly similar to Leukocyte elastase inhibitor	2	2.17		0	0	1755000		1622400	0	1783000		0	0	1519600
Q9BUB1	PRKAR2A	cAMP-dependent protein kinase type II-alpha regulatory subunit	4	14.34		0	0	1699100		0	1802700	2489900		2148800	2023900	2441800
B7Z1I0	ILK	Integrin-linked protein kinase	2	1.05		0	0	1269100		1015600	0	997580		0	0	1283400
B4DW31	B4DW31	cDNA FLJ54186, highly similar to Nuclear receptor-binding protein	2	2.07		0	0	516510		517310	517990	626770		835620	408740	606930
Q92888-2	ARHGEF1	Rho guanine nucleotide exchange factor 1	3	3.15		0	0	0		0	0	504850		433990	393930	0
O14929-2	HAT1	Histone acetyltransferase type B catalytic subunit	3	10.26		0	0	0		0	5122600	0		5417000	4015300	0
H3BQZ7	HNRNPUL2-BSCL2	HCG2044799 (HNRNPUL2-BSCL2 readthrough (NMD candidate))	6	9.66		0	0	0		2411600	3147200	3045000		3798100	4071600	3121100
Q9Y333	LSM2	U6 snRNA-associated Sm-like protein LSm2	2	22.29		0	0	0		1266000	0	0		1609300	934530	0
Q96C95	MLLT4	MLLT4 protein	1	2.25		0	0	0		0	27044000	0		9042700	0	3594800
I3L4U9	NPLOC4	Nuclear protein localization protein 4 homolog	2	3.96		0	0	0		666120	195840	0		214790	0	0
Q5TB52	PAPSS2	3'-phosphoadenosine-5'-phosphosulfate synthase	2	4.79		0	0	0		1252100	0	1113900		0	0	0
Q6FGB3	PCBD	4a-hydroxytetrahydrobiopterin dehydratase	3	5.22		0	0	0		3691800	4025200	0		5648700	0	5973000
B5MCY6	PPP1R7	Protein phosphatase 1 regulatory subunit 7	2	15.98		0	0	0		0	0	0		420540	425310	0
D6RDB2	SAR1B	GTP-binding protein SAR1b	1	2.00		0	0	0		1208300	0	1319700		874660	0	0
Q6FHJ5	SCAMP3	Secretory carrier-associated membrane protein	2	9.14		0	0	0		0	3690700	0		3597300	4030500	0
Q05BU6	SFRS11	SFRS11 protein	3	5.02		0	0	0		0	0	0		2928700	1903300	3592400
Q49AN9	SNRPG	Small nuclear ribonucleoprotein G	2	9.83		0	0	0		0	11760000	14714000		18481000	0	15260000
B4DFM5	B4DFM5	Vacuolar proton pump subunit B	2	3.74		0	0	0		0	0	0		1305300	670960	0
B4DNR3	B4DNR3	cDNA FLJ52710, highly similar to Abhydrolase domain-containing protein 14B	2	1.14		0	0	0		0	0	1803700		1838200	1626400	2101200
B7Z4L7	B7Z4L7	cDNA FLJ59035, highly similar to RNA-binding region-containing protein 2	3	7.00		0	0	0		0	0	0		4495100	2586500	0
B7Z7T5	B7Z7T5	Ubiquitin carboxyl-terminal hydrolase	2	1.49		0	0	0		0	0	0		432720	0	662110
Q5J8M4	Q5J8M4	Rae1 protein homolog (mRNA export factor) (mRNA-associated protein mrnp 41)	3	7.28		0	0	0		0	5132600	3873400		0	0	0
Q9Y3B5	Q9Y3B5	CGI-111 protein	2	2.49		0	0	0		400740	662440	0		841820	0	0
