# Supplementary material for: Bothrops Jararaca Snake Venom Modulates Key Cancer-Related Proteins in Breast Tumor Cell Lines
Source: Toxins (Basel). 2021 Jul 25;13(8):519. doi: 10.3390/toxins13080519 (PMC8402457; doi:10.3390/toxins13080519)
Supplement: Supplementary file 1 [file toxins-13-00519-s001.zip › toxins-1308565-supplementary/toxins-1308565/Supplemental Table S3 - Hierarchical clustering both MCF7 and MDA-MB231-OK.xlsx]

## Sheet: cluster 1
Supplemental Table S3. Protein list of each of the seven clusters corresponding to Figure 3
		MCF7		MBA-MB-231
Cluster #	Protein	0.63 µg/mL	2.5 µg/mL	0.63 µg/mL	2.5 µg/mL
1	HEL-S-156an	-1.15	2.93	-0.92	-0.86
1	PRIC295	-0.3875	2.2025	-0.9575	-0.8575
2	PSMD5	-0.855	1.745	-0.205	-0.685
2	PSME2	-0.905	1.645	-0.375	-0.365
2	Q53HJ4	-0.4175	1.3925	-0.5375	-0.4375
2	PSMD2	-0.0775	1.3025	-0.6275	-0.5975
2	CMPK1	-0.4125	1.1475	-0.6025	-0.1325
2	PGLS	-0.715	0.985	-0.355	0.085
2	U2AF1	-0.3875	1.2125	-0.4975	-0.3275
2	CAD	-0.525	1.385	-0.435	-0.425
2	HEL-S-128m	-0.39	1.22	-0.35	-0.48
2	DRIP4	-0.2725	1.1175	-0.3925	-0.4525
2	RCC2	-0.4175	1.4625	-0.6775	-0.3675
2	EIF3C	-0.3225	1.1975	-0.4025	-0.4725
2	HEL-S-66p	-0.455	1.115	-0.455	-0.205
2	RPS24	-0.5475	1.2225	-0.3175	-0.3575
2	APRT	-0.48	1.01	-0.44	-0.09
2	LUC7L2	-0.27	1.09	-0.41	-0.41
2	NONO	-0.3	0.99	-0.36	-0.33
2	UPF1	-0.4125	0.9475	-0.3325	-0.2025
3	G6PD	-0.4	0.91	0.09	-0.6
3	HPRT1	-0.51	0.84	-0.16	-0.17
3	SNRPN	-0.52	0.83	-0.12	-0.19
3	AHCY	-0.3625	0.7875	-0.2925	-0.1325
3	RNH1	-0.3875	0.6425	-0.1675	-0.0875
3	MATR3	-0.175	0.715	-0.365	-0.175
3	CNBP	-0.225	0.715	-0.075	-0.415
3	B2R5U1	-0.23	0.66	-0.22	-0.21
3	HSPE1	-0.1675	0.5925	-0.1275	-0.2975
3	DPY30	-0.1925	0.2375	-0.1925	0.1475
3	HEL-S-7	-0.27	0.59	-0.16	-0.16
3	RPS3	-0.255	0.655	-0.195	-0.205
3	APEX1	-0.455	0.715	-0.105	-0.155
3	PRDX3	-0.255	0.565	-0.165	-0.145
3	DHX9	-0.1725	0.5375	-0.2925	-0.0725
3	ACTR3	-0.11	0.5	-0.1	-0.29
3	PSMC4	-0.29	0.39	-0.14	0.04
3	A8K6Y1	-0.2075	0.5025	-0.2875	-0.0075
3	A8K9T9	-0.31	0.49	-0.13	-0.05
3	SYNCRIP	-0.4325	0.4275	-0.0225	0.0275
3	B3KQ33	-0.3275	0.5225	-0.2475	0.0525
3	RPS10	-0.22	0.47	-0.28	0.03
3	ESD	-0.23	0.48	0.04	-0.29
3	B4DSU9	-0.2075	0.1725	0.0225	0.0125
3	PSMD11	-0.2975	0.4525	-0.1075	-0.0475
3	AARS1	-0.2425	0.1375	-0.2025	0.3075
3	DNM2	-0.245	0.415	-0.105	-0.065
3	HEL-S-43	-0.12	0.29	-0.21	0.04
3	HNRNPF	-0.3125	0.4475	0.1075	-0.2425
3	COPG1	-0.3625	0.4375	-0.0925	0.0175
3	ANP32B	-0.06	0.42	-0.1	-0.26
3	ELOB	-0.3775	0.2225	-0.2775	0.4325
3	RPS25	-0.24	0.19	-0.02	0.07
3	PSMB6	-0.3175	0.1725	0.1225	0.0225
4	ARCN1	-0.0675	0.9425	-0.3375	-0.5375
4	CSE1L	-0.11	0.89	-0.32	-0.46
4	RTCB	0.0575	0.8675	-0.4825	-0.4425
4	EIF4G1	-0.0925	0.7675	-0.2925	-0.3825
4	TXN	-0.015	0.755	-0.375	-0.365
4	TRIM25	0.08	0.75	-0.3	-0.53
4	LRPPRC	0.6425	0.5425	-0.6875	-0.4975
4	AKR7A2	-0.0875	0.5625	-0.3775	-0.0975
4	OTUB1	-0.1225	0.6475	-0.2725	-0.2525
4	TXNDC5	-0.0425	0.5975	-0.2625	-0.2925
4	PSMC1	0.02	0.56	-0.29	-0.29
4	HEL-S-10	-0.1	0.5	-0.24	-0.16
4	DDX1	0.0625	0.5225	-0.4275	-0.1575
4	GMFB	0.065	0.465	-0.175	-0.355
4	GDI2	-0.1075	0.5725	-0.2375	-0.2275
4	ILF3	0.1875	0.4775	-0.3425	-0.3225
4	BANF1	0.0525	0.5325	-0.1775	-0.4075
4	XRCC5	-0.0525	0.4175	-0.2425	-0.1225
4	TUBB8	0.2825	0.3125	-0.3875	-0.2075
4	B4DDF7	0.0225	0.3825	-0.3075	-0.0975
4	EIF5A	-0.0075	0.3325	-0.2575	-0.0675
4	B2R7T8	-0.0725	0.4375	-0.2825	-0.0825
4	PCBP2	-0.0625	0.3975	-0.2525	-0.0825
4	DCTN2	0.16	0.39	-0.21	-0.34
4	ATOX1	0.1175	0.4975	-0.2825	-0.3325
4	HEL-S-113	0.0775	0.3475	-0.3325	-0.0925
4	DCTPP1	0.3125	0.3125	-0.4375	-0.1875
4	RANGAP1	0.3025	0.2225	-0.3675	-0.1575
4	SSB	0.0725	0.3425	-0.1875	-0.2275
5	H2AC20	0.68	0.01	-0.4	-0.29
5	PDIA4	0.555	-0.245	-0.205	-0.105
5	TUFM	0.645	-0.345	-0.035	-0.265
5	E9KL44	0.44	-0.2	-0.1	-0.14
5	HEL-S-89n	0.35	-0.47	0.02	0.1
5	TRA1	0.5075	-0.4125	-0.1125	0.0175
5	SERPINH1	0.2975	-0.1525	0.0675	-0.2125
5	HSPD1	0.3875	-0.0325	-0.2225	-0.1325
5	RPL12	0.4125	0.0125	-0.2275	-0.1975
5	EPRS1	0.44	0.12	-0.2	-0.36
5	ARPC1B	0.09	0.22	0	-0.31
5	RPL35	-0.0175	0.0725	0.0725	-0.1275
5	Q59H57	0.39	0.02	-0.04	-0.37
5	SFN	0.025	0.305	0.105	-0.435
5	HNRNPA3	0.4075	0.2275	-0.2125	-0.4225
5	HNRNPA0	0.32	0.11	-0.05	-0.38
5	GMPS	0.255	0.065	-0.095	-0.225
5	HEL-S-164nA	0.23	-0.3	0.03	0.04
5	AHNAK	0.3825	-0.3075	0.0325	-0.1075
5	APMAP	0.115	-0.325	0.035	0.175
5	VDAC1	0.1825	-0.6075	0.1725	0.2525
5	HIST1H4J	0.095	-0.635	0.185	0.355
5	VDAC2	0.3	-0.7	0.17	0.23
6	LAP3	-0.4375	-0.3775	-0.0775	0.8925
6	KRT1	-0.56	-0.68	0.37	0.87
6	H3F3B	-0.5525	-0.9125	0.1875	1.2775
7	CUTA	-0.155	-0.185	0.005	0.335
7	RBBP4	-0.03	-0.26	-0.12	0.41
7	B2RB06	0.0075	-0.0325	-0.2825	0.3075
7	HEL-S-130P	-0.0875	-0.3975	0.4125	0.0725
7	KRT8	-0.0775	-0.1475	0.3825	-0.1575
7	B4DV28	-0.165	0.095	0.355	-0.285
7	MIF	-0.2875	0.0725	-0.0275	0.2425
7	RPS14	-0.2625	-0.0625	-0.0025	0.3275
7	TPT1	-0.5525	0.0675	0.2575	0.2275
7	RPS6	-0.2125	-0.0325	0.1475	0.0975
7	RPS29	-0.4	-0.05	0.33	0.12
7	RPS27A	-0.2025	-0.1525	0.0975	0.2575
7	RPL21	-0.085	-0.195	0.075	0.205
