# Supplementary material for: Bothrops Jararaca Snake Venom Modulates Key Cancer-Related Proteins in Breast Tumor Cell Lines
Source: Toxins (Basel). 2021 Jul 25;13(8):519. doi: 10.3390/toxins13080519 (PMC8402457; doi:10.3390/toxins13080519)
Supplement: Supplementary file 1 [file toxins-13-00519-s001.zip › toxins-1308565-supplementary/toxins-1308565/Supplemental Table S4 - Exclusive proteins-OK.xlsx]

## Sheet: Suppl Table S4a
Supplemental Table S4a. MCF-7 proteins identified exclusively at one or two of the conditions tested: PBS (CTRL), 0.63 mg/mL and 2.5 mg/mL of B. jararaca snake venom.
LFQ data was calculated by the mean of the replicates. It was considered for calculation, when data were present in at least two out of three replicates.
						LFQ intensity
Accession	Gene names	Protein names	Unique peptides	Score		CTRL	0.63 ug/mL	2.5 ug/mL
B3KTJ9	B3KTJ9	cDNA FLJ38393 fis, clone FEBRA2007212	4	9.37		4217400	0	0
P62495	ETF1	Eukaryotic peptide chain release factor subunit 1	3	7.32		4140700	0	0
Q9UQ35	SRRM2	Serine/arginine repetitive matrix protein 2	3	5.44		3.85823e+06	0	0
Q7RTV0	PHF5A	PHD finger-like domain-containing protein 5A	2	3.13		3.42943e+06	0	0
P42166	TMPO	Lamina-associated polypeptide 2, isoform alpha	4	6.18		3122250	0	0
F8WFD3	F8WFD3	Uncharacterized protein	2	4.21		2621200	0	0
V9HWG9	HEL-S-21	Glutathione-dependent dehydroascorbate reductase	4	3.97		2383900	0	0
D6RDG7	SFXN1	Sideroflexin-1	2	3.98		2117400	0	0
F5GX77	TRMT112	Multifunctional methyltransferase subunit TRM112-like protein	3	13.74		1997600	0	0
Q6IAP9	PRPF4	PRPF4 protein	3	5.08		1984350	0	0
M0R3F1	HNRNPUL1	Heterogeneous nuclear ribonucleoprotein U-like protein 1	4	5.17		1943700	0	0
F8WDD7	ARPC4	Actin-related protein 2/3 complex subunit 4	4	8.52		1859450	0	0
O60502-3	OGA	Protein O-GlcNAcase	3	3.85		1767670	0	0
Q5QTQ6	Q5QTQ6	MSTP010 (cDNA FLJ11394 fis, clone HEMBA1000592, highly similar to Sorting nexin-6)	2	3.18		1750750	0	0
Q63HR1	DKFZp686P17171	Uncharacterized protein DKFZp686P17171	3	6.28		1750300	0	0
Q2YS46	NUBP1	C447E6.1 (Nucleotide binding protein 1 (E.coli MinD like) )	4	18.84		1653450	0	0
F5H335	EIF3A	Eukaryotic translation initiation factor 3 subunit A	5	5.60		1554550	0	0
Q13595-2	TRA2A	Transformer-2 protein homolog alpha	2	7.88		1492750	0	0
E7EUT8	E7EUT8	Splicing factor 3A subunit 3	3	23.53		1467300	0	0
B1AJY7	PSMD10	26S proteasome non-ATPase regulatory subunit 10	3	5.81		1408300	0	0
P35237	SERPINB6	Serpin B6	4	7.61		1.34193e+06	0	0
B7Z856	B7Z856	cDNA FLJ51412, highly similar to GDNF family receptor alpha-1	2	3.13		1314200	0	0
F5H823	RAP1B	Ras-related protein Rap-1b	2	9.05		1306000	0	0
P00390-5	GSR	Glutathione reductase, mitochondrial	2	3.44		1272600	0	0
B7Z7T5	B7Z7T5	Ubiquitin carboxyl-terminal hydrolase	2	1.75		706040	0	0
B7Z6R0	PMM2	Phosphomannomutase 2	2	9.34		682020	0	0
Q6P2Q9	PRPF8	Pre-mRNA-processing-splicing factor 8	3	3.53		283130	0	0
Q0ZAJ1	MSH2	MSH2-Ex5 isoform	2	2.38		160265	0	0
P31930	UQCRC1	Cytochrome b-c1 complex subunit 1, mitochondrial	5	9.52		0	9645700	0
Q9BS40	LXN	Latexin	3	4.83		0	8691750	0
E5RK64	VAPB	Vesicle-associated membrane protein-associated protein B/C	2	10.63		0	7811750	0
E9PP21	CSRP1	Cysteine and glycine-rich protein 1	2	2.24		0	7378950	0
P61962	DCAF7	DDB1- and CUL4-associated factor 7	2	6.26		0	6750700	0
A6PVX3	PSMD4	26S proteasome non-ATPase regulatory subunit 4	2	5.85		0	5514350	0
P36405	ARL3	ADP-ribosylation factor-like protein 3	4	6.75		0	4.57487e+06	0
E9PP31	E9PP31	Caprin-1	2	6.18		0	3981950	0
A4D2P2	RAC1	Ras-related C3 botulinum toxin substrate 1	3	9.05		0	3452050	0
D3DQ64	D3DQ64	adenylate kinase 4	3	3.26		0	3421250	0
Q15046	KARS1	Lysine--tRNA ligase	4	12.38		0	3199250	0
E9PNK6	TPD52L1	Tumor protein D53	2	3.00		0	2676800	0
B4DZH3	B4DZH3	cDNA FLJ52032, highly similar to Transmembrane emp24 domain-containing protein 10	2	3.18		0	2614950	0
C9J8S3	RAB7A	Ras-related protein Rab-7a	2	66.69		0	2293900	0
B4DFX6	B4DFX6	cDNA FLJ58791, highly similar to Ankyrin repeat domain-containing protein 35	2	1.73		0	1914400	0
Q04917	YWHAH	14-3-3 protein eta	2	4.79		0	1765550	0
B7Z1R5	ATP6V1A	V-type proton ATPase catalytic subunit A	3	4.64		0	1759150	0
D9YZV5	TPM1	Tropomyosin 1	3	15.83		0	1744500	0
O00625	PIR	Pirin	2	2.33		0	1656900	0
B4E1K8	EIF3D	Eukaryotic translation initiation factor 3 subunit D	2	6.65		0	1630850	0
Q9NQG5	RPRD1B	Regulation of nuclear pre-mRNA domain-containing protein 1B	4	5.75		0	1624950	0
E9PMI6	CLNS1A	Chloride channel, nucleotide sensitive 1A	2	11.05		0	1543950	0
Q7KZ85-2	SUPT6H	Transcription elongation factor SPT6	2	1.62		0	1473490	0
A8K0P2	A8K0P2	Inorganic diphosphatase	2	4.08		0	1284600	0
O60216	RAD21	Double-strand-break repair protein rad21 homolog	3	12.68		0	1.00808e+06	0
H0YDX5	CKAP5	Cytoskeleton-associated protein 5	2	2.03		0	671820	0
P49792	RANBP2	E3 SUMO-protein ligase RanBP2	2	3.93		0	463555	0
Q8WVB5	MT1X	Metallothionein	2	2.12		0	35808.5	0
Q15008	PSMD6	26S proteasome non-ATPase regulatory subunit 6	4	9.98		0	0	3.62607e+06
Q9Y3U8	RPL36	60S ribosomal protein L36	3	4.92		0	0	3.37717e+06
G3V4W4	GNPNAT1	Glucosamine 6-phosphate N-acetyltransferase	3	15.79		0	0	3039350
F5H897	TRAP1	Heat shock protein 75 kDa, mitochondrial	3	7.65		0	0	2845400
O15240	VGF	Neurosecretory protein VGF [Cleaved into: Neuroendocrine regulatory peptide-1	2	2.62		0	0	2812500
Q96G38	EIF3B	eIF3B protein	3	5.50		0	0	2.69673e+06
B2RDF5	B2RDF5	SUMO-activating enzyme subunit 2	4	12.11		0	0	2668600
Q6FHX6	FEN1	Flap endonuclease 1	2	1.73		0	0	2535100
Q96J01	THOC3	THO complex subunit 3	2	4.66		0	0	2410100
H0YKU1	TMOD3	Tropomodulin-3	3	5.37		0	0	2051550
C9JWG0	UGP2	UTP--glucose-1-phosphate uridylyltransferase	3	10.85		0	0	1982600
P13798	APEH	Acylamino-acid-releasing enzyme	2	22.19		0	0	1.94763e+06
A8K646	A8K646	cDNA FLJ75699, highly similar to Homo sapiens osteoclast stimulating factor 1	2	14.52		0	0	1817270
Q96M27	PRRC1	Protein PRRC1	2	14.94		0	0	1573335
V9HW92	HEL-S-112	Epididymis secretory protein Li 112	3	4.56		0	0	1193200
B4DPJ2	B4DPJ2	Annexin	2	16.38		0	0	1164540
E5RFX7	PLPBP	Pyridoxal phosphate homeostasis protein	2	4.61		0	0	865305
O75494-5	SRSF10	Serine/arginine-rich splicing factor 10	3	7.67		8.80577e+06	7832950	0
A8K517	RPS23	40S ribosomal protein S23	4	24.60		4780300	4.58187e+06	0
H7C2G3	GATD3A	Glutamine amidotransferase-like class 1 domain-containing protein 3A, mitochondrial	2	10.10		4114550	5.70977e+06	0
Q9Y3C8	UFC1	Ubiquitin-fold modifier-conjugating enzyme 1	2	2.21		3388350	4182300	0
C9JGE3	EWSR1	EWS RNA-binding protein variant 6	2	42.07		2710100	3323550	0
Q68DQ4	DKFZp779L0468	Uncharacterized protein DKFZp779L0468	3	3.51		2612700	1.70118e+06	0
Q9Y3D9	MRPS23	28S ribosomal protein S23, mitochondrial	2	3.28		2.54137e+06	3409800	0
B4DZQ7	B4DZQ7	RNA helicase	3	4.00		2.51063e+06	2224600	0
B4DLA6	B4DLA6	DNA helicase	4	12.42		2216200	3178100	0
B4DWU6	B4DWU6	cDNA FLJ51361, highly similar to Keratin, type II cytoskeletal 6A	0	15.35		1995050	1491250	0
Q05BU6	SFRS11	SFRS11 protein	2	5.39		1788950	1682050	0
Q9BV86-2	NTMT1	N-terminal Xaa-Pro-Lys N-methyltransferase 1	3	23.46		1631200	1398200	0
I7HJJ0	I7HJJ0	ADP/ATP translocase 3	2	29.05		1.46292e+06	1.74177e+06	0
A8K6Q8	A8K6Q8	Transferrin receptor protein 1	3	8.92		1413300	1153255	0
F8WBH7	PSMG1	Proteasome assembly chaperone 1	2	8.49		1.33327e+06	1218100	0
Q9BUB1	PRKAR2A	cAMP-dependent protein kinase type II-alpha regulatory subunit	2	3.16		1164650	1.64013e+06	0
I3L2B0	CLUH	Clustered mitochondria protein homolog	4	4.06		1047460	1550250	0
Q9Y3D6	FIS1	Mitochondrial fission 1 protein	4	9.56		792147	1.06238e+06	0
J3KS22	DCXR	L-xylulose reductase	2	5.24		574950	364190	0
P09960-3	LTA4H	Leukotriene A-4 hydrolase	3	8.51		557087	367290	0
Q13535-2	ATR	Serine/threonine-protein kinase ATR	1	2.07		0	1.52737e+07	13952500
J3KT51	JPT1	Jupiter microtubule-associated homolog 1	2	11.34		0	9807200	7339900
H0YDS0	UBQLN1	Ubiquilin-1	2	6.43		0	5.15287e+06	4680200
O75937	DNAJC8	DnaJ homolog subfamily C member 8	3	3.18		0	4742350	4668750
Q8WYJ5	Q8WYJ5	Protein kinase C inhibitor-2	3	11.12		0	4.63887e+06	3692400
P27824	CANX	Calnexin (IP90) (Major histocompatibility complex class I antigen-binding protein p88) (p90)	3	6.88		0	4.14667e+06	3.88313e+06
Q10567-4	AP1B1	AP-1 complex subunit beta-1	4	15.12		0	4034350	7197350
B7Z2T1	B7Z2T1	cDNA FLJ58061, highly similar to Eukaryotic translation initiation factor 4E	3	2.96		0	3936350	3790100
Q96GD7	Q96GD7	CSDA protein	1	1.77		0	3.85417e+06	2261350
B4DVZ4	B4DVZ4	cDNA FLJ57870, highly similar to Thiosulfate sulfurtransferase	2	8.71		0	3839250	2431600
B4DM97	B4DM97	cDNA FLJ55002, highly similar to Alpha-centractin	3	6.54		0	3796000	4.56287e+06
Q13268	DHRS2	Dehydrogenase/reductase SDR family member 2, mitochondrial	5	19.51		0	3.59853e+06	2482150
Q8NFV4	ABHD11	Protein ABHD11	3	5.87		0	3329750	1.42813e+06
Q9HBZ9	Q9HBZ9	RNA helicase	4	21.38		0	3206000	5250700
S4R3G0	SRSF9	Serine/arginine-rich-splicing factor 9	2	6.93		0	3.13877e+06	3086400
Q16778	H2BC21	Histone H2B type 2-E	3	10.05		0	3055850	5009400
P40222	TXLNA	Alpha-taxilin	2	1.75		0	3026300	2803200
Q99733	NAP1L4	Nucleosome assembly protein 1-like 4	4	6.92		0	2958150	2725000
Q9BTT0-3	ANP32E	Acidic leucine-rich nuclear phosphoprotein 32 family member E	2	8.17		0	2.69477e+06	1994150
E9PB51	RBM4	RNA-binding protein 4	3	10.91		0	2627700	1835050
P04181	OAT	Ornithine aminotransferase, mitochondrial	6	7.25		0	2561200	2780200
B4E1K7	STOML2	Stomatin-like protein 2, mitochondrial	2	7.38		0	2280050	1292550
P30038-2	ALDH4A1	Delta-1-pyrroline-5-carboxylate dehydrogenase, mitochondrial	2	5.40		0	2.20107e+06	1384100
O00743-2	PPP6C	Serine/threonine-protein phosphatase 6 catalytic subunit	1	3.98		0	2121700	2356700
V9HWG0	HEL25	Chromobox homolog 5	2	14.65		0	2054950	3626950
Q16643	DBN1	Drebrin (Developmentally-regulated brain protein)	2	2.05		0	2.01343e+06	968075
Q4ZG57	MCM6	DNA helicase	3	11.29		0	1.87863e+06	1934200
Q96HX3	Q96HX3	Dolichyl-diphosphooligosaccharide--protein glycosyltransferase subunit 1	5	11.65		0	1827250	811760
P63092-3	GNAS	Guanine nucleotide-binding protein G	4	8.71		0	1729900	1544450
O75506	HSBP1	Heat shock factor-binding protein 1	2	13.86		0	1.71797e+06	1395650
Q08J23-3	NSUN2	RNA cytosine C	4	10.55		0	1.65213e+06	1600450
P46109	CRKL	Crk-like protein	2	4.00		0	1146680	1074505
Q86TW7	DLST	Dihydrolipoamide acetyltransferase component of pyruvate dehydrogenase complex	2	3.49		0	1.12508e+06	1592580
B3KXZ2	B3KXZ2	cDNA FLJ46417 fis, clone THYMU3012402, highly similar to Importin alpha-1 subunit	2	4.02		0	1120850	1705220
Q49AN9	SNRPG	Small nuclear ribonucleoprotein G	2	2.22		0	1001040	907515
Q2VEU0	MPST	Truncated mercaptopyruvate sulfurtransferase variant	2	7.27		0	946377	1695405
K7ELS0	TRIR	Telomerase RNA component-interacting RNase	2	4.35		0	838905	1399900
O15116	LSM1	U6 snRNA-associated Sm-like protein LSm1	2	2.71		0	818593	720200
B4DX52	DNAJB1	DnaJ homolog subfamily B member 1	2	4.54		0	787237	648570
Q3SWV4	SON	SON protein	2	3.39		0	559300	510645
J3QLI9	SNRPD1	Small nuclear ribonucleoprotein Sm D1	2	19.22		11696500	0	9.09497e+06
Q9Y230	RUVBL2	RuvB-like 2	4	17.95		4.74973e+06	0	4444550
Q9BWJ5	SF3B5	Splicing factor 3B subunit 5	2	11.88		4591250	0	7193450
F5H7U0	F5H7U0	6-phosphogluconate dehydrogenase decarboxylating	4	34.73		4.22483e+06	0	6.59847e+06
A8K7W3	A8K7W3	cDNA FLJ75780, highly similar to Homo sapiens SGT1, suppressor of G2 allele of SKP1	2	3.23		3730200	0	4404800
A8K048	A8K048	Kinesin-like protein	3	6.11		3391250	0	2413050
Q9BVA1	TUBB2B	Tubulin beta-2B chain	2	3.48		3.06963e+06	0	2441600
Q96GX3	Q96GX3	Ras-related protein Rab-21	3	6.09		2921250	0	2.92533e+06
P61758	VBP1	Prefoldin subunit 3	3	13.11		2903750	0	8687050
B5MCX3	SEPTIN2	Septin-2	3	50.38		2670600	0	2512600
B2RD36	B2RD36	Carboxymethylenebutenolidase homolog	3	5.94		2485900	0	4567500
O43681	GET3	ATPase GET3	4	5.98		2.40457e+06	0	2741600
F5H7V7	F5H7V7	NADH dehydrogenase [ubiquinone] 1 alpha subcomplex subunit 8	2	4.10		1826850	0	2180400
B4DEK5	B4DEK5	cDNA FLJ54596, highly similar to Proactivator polypeptide	3	7.51		1454135	0	3.26253e+06
M0QXM4	SLC1A5	Amino acid transporter	2	12.17		1305300	0	1472850
P18206-2	VCL	Vinculin	2	5.79		1155100	0	1059600
B4DP06	B4DP06	5-aminoimidazole-4-carboxamide ribonucleotide formyltransferase	1	6.24		1013620	0	1.17215e+06
B4DT77	B4DT77	Annexin	4	9.95		846910	0	1.93746e+06
B3KRA9	B3KRA9	Phosphotransferase	1	3.34		406183	0	367455

## Sheet: Suppl Table S4b
Supplemental Table S4b. MDA-MB-231 proteins identified exclusively at one or two of the conditions tested: PBS (CTRL), 0.63 mg/mL and 2.5 mg/mL of B. jararaca snake venom.
LFQ data was calculated by the mean of the replicates. It was considered for calculation, when data were present in at least two out of three replicates.
						LFQ intensity
Accession	Gene	Protein names	Unique peptides	Score		CTRL	0.63 ug/mL	2.5 ug/mL
P05121	SERPINE1	Plasminogen activator inhibitor 1	4	8.96		8225000	0	0
I7GSS2	HLA-C	MHC class I antigen	0	3.78		7002750	0	0
Q6PJ77	BTF3L4	Transcription factor BTF3	3	5.38		6137300	0	0
P09669	COX6C	Cytochrome c oxidase subunit 6C	2	1.32		5780100	0	0
I3L1L3	MYBBP1A	Myb-binding protein 1A	4	2.88		5684500	0	0
Q6IB68	MYCBP	MYCBP protein	2	3.18		5079150	0	0
P61106	RAB14	Ras-related protein Rab-14	4	8.87		4356900	0	0
B3KPA6	ACADVL	Acyl-Coenzyme A dehydrogenase, very long chain, isoform CRA_e	5	6.64		4082300	0	0
B3KN28	B3KN28	Phosphoacetylglucosamine mutase	3	5.45		3828950	0	0
C9J712	PFN2	Profilin	2	6.32		3671450	0	0
Q6ICQ8	ARHG	ARHG protein	2	1.98		3640900	0	0
Q53HT6	Q53HT6	B-cell receptor-associated protein	2	3.77		3439300	0	0
A2NHJ0	A2NHJ0	HMGI-C chimeric transcript mRNA	1	1.67		3293050	0	0
B4DTI4	B4DTI4	AP-2 complex subunit mu	2	2.93		3277450	0	0
Q13061-3	TRDN	Triadin	1	2.38		3161150	0	0
Q86Y74	CROP	CROP protein	2	5.46		2992750	0	0
Q92905	COPS5	COP9 signalosome complex subunit 5	3	2.72		2708650	0	0
Q9P2E9-3	RRBP1	Ribosome-binding protein 1	4	4.52		2706750	0	0
B3KNF6	SEC61A1	Sec61 alpha 1 subunit	1	1.06		2616350	0	0
P51610-2	HCFC1	Host cell factor 1	4	4.52		2287250	0	0
Q5QTQ6	Q5QTQ6	MSTP010	2	7.29		2170750	0	0
Q9BZQ8	NIBAN1	Protein Niban 1	3	3.51		1946050	0	0
P05120	SERPINB2	Plasminogen activator inhibitor 2	4	6.07		1802700	0	0
Q9NTJ3-2	SMC4	Structural maintenance of chromosomes protein 4	3	2.40		1689050	0	0
A8KAK1	A8KAK1	cDNA FLJ77398, highly similar to Homo sapiens UDP-glucose ceramide glucosyltransferase-like 1, transcript variant 2, mRNA	4	5.21		1634850	0	0
A8K766	ETFB	Electron transfer flavoprotein subunit beta	3	1.13		1618750	0	0
Q15269	PWP2	Periodic tryptophan protein 2 homolog	3	4.72		1583200	0	0
Q5TZX1	GNAI3	Guanine nucleotide-binding protein G	3	13.29		1496115	0	0
B4DMP7	B4DMP7	cDNA FLJ56666, highly similar to Adhesion-regulating molecule 1	3	5.89		1.47167e+06	0	0
B3KSS1	B3KSS1	cDNA FLJ36845 fis, clone ASTRO2013050, weakly similar to UBIQUITIN-ACTIVATING ENZYME E1	3	1.56		1121150	0	0
Q9BVP2-2	GNL3	Guanine nucleotide-binding protein-like 3	4	6.12		1089970	0	0
P14923	JUP	Junction plakoglobin	2	5.55		1.03203e+06	0	0
Q6P2E9-2	EDC4	Enhancer of mRNA-decapping protein 4	2	2.41		831865	0	0
B7ZLC9	GEMIN5	GEMIN5 protein	3	3.70		775510	0	0
Q05D83	BZW2	BZW2 protein	2	2.51		741373	0	0
Q32P28	P3H1	Prolyl 3-hydroxylase 1	3	5.24		489400	0	0
P08240-2	SRPRA	Signal recognition particle receptor subunit alpha	2	1.12		481895	0	0
O60732	MAGEC1	Melanoma-associated antigen C1	1	2.14		228770	0	0
Q6IBR8	EIF2S2	Eukaryotic translation initiation factor 2, subunit 2 beta, 38kDa	5	4.13		0	5957750	0
G5E9R5	ACP1	low molecular weight phosphotyrosine protein phosphatase	3	10.81		0	5830300	0
Q6AWD1	DKFZp686P2249	Uncharacterized protein DKFZp686P2249	2	3.92		0	5694300	0
Q00059-2	TFAM	Transcription factor A, mitochondrial	3	2.22		0	4825200	0
Q5J8M4	Q5J8M4	Rae1 protein homolog	3	7.28		0	4503000	0
V9HW89	HEL-S-95n	Epididymis secretory sperm binding protein Li 95n	2	7.96		0	2510150	0
Q13428-2	TCOF1	Treacle protein	2	14.37		0	1789700	0
B4E3A8	B4E3A8	cDNA FLJ53963, highly similar to Leukocyte elastase inhibitor	2	2.17		0	1702700	0
Q8WYJ5	Q8WYJ5	Protein kinase C inhibitor-2	2	2.30		0	1646600	0
Q53FV3	Q53FV3	COP9 signalosome complex subunit 4	3	11.75		0	1.46267e+06	0
D6RDB2	SAR1B	GTP-binding protein SAR1b	1	2.00		0	1264000	0
Q5TB52	PAPSS2	3'-phosphoadenosine-5'-phosphosulfate synthase	2	4.79		0	1183000	0
B7Z1I0	ILK	Integrin-linked protein kinase	2	1.05		0	1006590	0
Q59H63	Q59H63	Plasma membrane calcium ATPase 1 isoform 1a variant	3	3.22		0	947920	0
Q5TB53	TM9SF3	Transmembrane 9 superfamily member	2	1.91		0	829835	0
Q15642-5	TRIP10	Cdc42-interacting protein 4	2	5.57		0	792240	0
F5GZY0	F5GZY0	Amyloid-like protein 2	3	3.88		0	723675	0
Q96AC1-2	FERMT2	Fermitin family homolog 2	3	3.90		0	718100	0
Q9Y3B5	Q9Y3B5	CGI-111 protein	2	2.49		0	531590	0
I3L4U9	NPLOC4	Nuclear protein localization protein 4 homolog	2	3.96		0	430980	0
Q13619	CUL4A	Cullin-4A	2	3.23		0	215820	0
V9HW74	HEL-117	Ubiquitin carboxyl-terminal hydrolase	12	74.87		0	0	88721000
B3KY04	B3KY04	cDNA FLJ46506 fis, clone THYMU3030752, highly similar to BTB/POZ domain-containing protein KCTD12	7	34.77		0	0	11276000
B3KMW3	B3KMW3	cDNA FLJ12779 fis, clone NT2RP2001748, moderately similar to FARNESYL PYROPHOSPHATE SYNTHETASE	2	6.15		0	0	8531800
K7ES31	EIF3K	Eukaryotic translation initiation factor 3 subunit K	4	24.32		0	0	6686000
Q96C95	MLLT4	MLLT4 protein	1	2.25		0	0	6318750
Q15843	NEDD8	NEDD8 (Neddylin) (Neural precursor cell expressed developmentally down-regulated protein 8)	2	6.44		0	0	5.73943e+06
P61081	UBE2M	NEDD8-conjugating enzyme Ubc12	3	26.54		0	0	5713100
P63279	UBE2I	SUMO-conjugating enzyme UBC9	4	7.86		0	0	5592750
Q13243-3	SRSF5	Serine/arginine-rich splicing factor 5	2	1.19		0	0	5306500
O14929-2	HAT1	Histone acetyltransferase type B catalytic subunit	3	10.26		0	0	4716150
P00390-5	GSR	Glutathione reductase, mitochondrial	2	11.84		0	0	4577750
Q7Z426	Q7Z426	Putative MAPK activating protein	3	6.26		0	0	3968150
Q6FHJ5	SCAMP3	Secretory carrier-associated membrane protein	2	9.14		0	0	3813900
M0QZS6	SAE1	SUMO-activating enzyme subunit 1	5	5.59		0	0	3736900
Q99961-3	SH3GL1	Endophilin-A2	3	2.28		0	0	3614600
B7Z4L7	B7Z4L7	cDNA FLJ59035, highly similar to RNA-binding region-containing protein 2	3	7.00		0	0	3540800
J3QRG6	CDKN2A	Cyclin-dependent kinase inhibitor 2A	2	5.76		0	0	3455050
Q96D47	NSF	Vesicle-fusing ATPase	3	11.92		0	0	3201650
Q9NX55	HYPK	Huntingtin-interacting protein K	2	2.91		0	0	3086200
A8K7N0	A8K7N0	60S ribosomal protein L14	2	10.14		0	0	3056500
H3BRG4	UQCRC2	Cytochrome b-c1 complex subunit 2, mitochondrial	5	4.90		0	0	2.81227e+06
Q05BU6	SFRS11	SFRS11 protein	3	5.02		0	0	2.80813e+06
B3KRS5	HDAC2	Histone deacetylase 2	1	8.18		0	0	2283000
Q9NY12-2	GAR1	H/ACA ribonucleoprotein complex subunit 1	2	2.46		0	0	2057250
Q9BPW0	PPP5C	Serine/threonine-protein phosphatase	3	11.39		0	0	1975800
B4DNR3	B4DNR3	cDNA FLJ52710, highly similar to Abhydrolase domain-containing protein 14B	2	1.14		0	0	1.85527e+06
B4E016	RPE	Ribulose-phosphate 3-epimerase	2	10.19		0	0	1668150
A8K607	A8K607	cDNA FLJ76855, highly similar to Homo sapiens exportin 7	3	32.06		0	0	1480900
Q53FM7	Q53FM7	Complex I-30kD	3	6.02		0	0	1455460
Q9UI30	TRMT112	Multifunctional methyltransferase subunit TRM112-like protein	4	7.99		0	0	1392450
Q1L838	GTBP	GTBP-ALT	2	3.62		0	0	1279880
Q9Y333	LSM2	U6 snRNA-associated Sm-like protein LSm2	2	22.29		0	0	1271915
V9HWB2	HEL-S-20	Guanidinoacetate N-methyltransferase	2	5.52		0	0	1194000
P58107	EPPK1	Epiplakin	4	12.01		0	0	1071215
Q8NBT2-2	SPC24	Kinetochore protein Spc24	3	8.62		0	0	995660
B4DFM5	B4DFM5	Vacuolar proton pump subunit B	2	3.74		0	0	988130
Q9H3U1-2	UNC45A	Protein unc-45 homolog A	2	4.11		0	0	830575
Q5QPE4	SNX5	Sorting nexin-5	2	6.95		0	0	790910
B7Z7T5	B7Z7T5	Ubiquitin carboxyl-terminal hydrolase	2	1.49		0	0	547415
Q99471-2	PFDN5	Prefoldin subunit 5	3	5.03		0	0	544425
B4DYP6	B4DYP6	RNA helicase	2	6.32		0	0	542940
Q9Y3D6	FIS1	Mitochondrial fission 1 protein	2	5.09		0	0	466083
B5MCY6	PPP1R7	Protein phosphatase 1 regulatory subunit 7	2	15.98		0	0	422925
Q92888-2	ARHGEF1	Rho guanine nucleotide exchange factor 1	3	3.15		0	0	413960
Q16778	H2BC21	Histone H2B type 2-E	1	4.91		19397000	1.89507e+07	0
P49207	RPL34	60S ribosomal protein L34	5	5.13		1.27713e+07	1.40207e+07	0
M0R0A1	RPL37A	60S ribosomal protein L37a	3	7.75		1.18936e+07	8.72247e+06	0
H0Y333	ADGB	Androglobin	1	1.78		11878400	15213000	0
P20810-9	CAST	Calpastatin (Calpain inhibitor) (Sperm BS-17 component)	5	16.57		11098600	1.20113e+07	0
Q01650	SLC7A5	Large neutral amino acids transporter small subunit 1	3	7.02		10668450	6941050	0
Q9H1E3-2	NUCKS1	Nuclear ubiquitous casein and cyclin-dependent kinase substrate 1	3	5.93		10618900	13833550	0
Q8TE01	derp12	DERP12 (Dermal papilla derived protein 12)	7	31.94		9944500	9562450	0
P80723	BASP1	Brain acid soluble protein 1	2	14.58		9.24247e+06	9319300	0
Q02750-2	MAP2K1	Dual specificity mitogen-activated protein kinase kinase 1	5	8.73		8476500	9.40267e+06	0
B4E0H8	B4E0H8	cDNA FLJ60385, highly similar to Integrin alpha-3	3	4.38		7104750	6515750	0
M0R3F1	HNRNPUL1	Heterogeneous nuclear ribonucleoprotein U-like protein 1	4	2.52		6.99203e+06	6.36123e+06	0
V9GYR2	ATP1B1	Sodium/potassium-transporting ATPase subunit beta	3	6.32		6647900	5230200	0
Q9Y5J7	TIMM9	Mitochondrial import inner membrane translocase subunit Tim9	2	8.20		6425850	4734300	0
C9JGE3	EWSR1	EWS RNA-binding protein variant 6	3	24.83		6358200	4139400	0
V9HW51	HEL-S-114	Epididymis secretory protein Li 114	3	3.44		6149550	3586250	0
Q9C002	NMES1	Normal mucosa of esophagus-specific gene 1 protein	2	4.32		6136650	5418350	0
Q53GD1	Q53GD1	Guanine nucleotide-binding protein subunit gamma	2	2.16		5.35103e+06	5.26387e+06	0
A8K5M4	A8K5M4	Non-specific serine/threonine protein kinase	6	28.22		5301200	5226250	0
Q9NY33-4	DPP3	Dipeptidyl peptidase 3	4	6.85		5282850	5703900	0
Q9UHD8-7	SEPTIN9	Septin-9	5	5.33		4.84967e+06	5005300	0
P50552	VASP	Vasodilator-stimulated phosphoprotein	4	8.43		4.49353e+06	6759450	0
Q14151	SAFB2	Scaffold attachment factor B2	2	2.51		4046100	3557600	0
O15231-4	ZNF185	Zinc finger protein 185	3	5.71		3912750	3872500	0
O43665-3	RGS10	Regulator of G-protein signaling 10	3	14.05		3801250	3.68603e+06	0
Q5R363	Q5R363	SRSF protein kinase 1	2	2.53		3240250	2104800	0
H7C0M1	DKC1	H/ACA ribonucleoprotein complex subunit DKC1	3	4.97		3215800	2842850	0
A8K067	A8K067	Cysteinyl-tRNA synthetase	4	6.46		3182600	2426300	0
B4DXU3	B4DXU3	cDNA FLJ54989, highly similar to Mitochondrial import receptor subunit TOM34	5	27.09		3049900	3.35153e+06	0
C9JUN5	CCDC12	Coiled-coil domain-containing protein 12	3	14.89		3037200	2461150	0
B4DRF4	HACD3	Very-long-chain	2	3.45		2925800	2208850	0
B4DM27	B4DM27	cDNA FLJ54637, highly similar to Homo sapiens BAT2 domain containing 1	2	1.27		2867200	2.58413e+06	0
B4DWV5	B4DWV5	GrpE protein homolog	2	4.40		2.84103e+06	1890800	0
D3DT44	GCLM	GCS light chain	3	3.43		2807600	2.68173e+06	0
P15153	RAC2	Ras-related C3 botulinum toxin substrate 2	2	2.06		2715900	2526650	0
B4DXN0	B4DXN0	Major vault protein	5	13.31		2460450	2204900	0
I0B0K8	FLG	Truncated profilaggrin	8	7.04		2402300	1852500	0
P61026	RAB10	Ras-related protein Rab-10	2	11.57		2310650	3173350	0
Q53GE2	Q53GE2	F-actin-capping protein subunit alpha	3	7.47		2310200	2.66893e+06	0
B1AKZ5	PEA15	Astrocytic phosphoprotein PEA-15	3	11.69		2.18027e+06	2.18103e+06	0
A8K5J1	UMPS	OMPdecase	4	7.51		2157990	1257750	0
B2RBE5	B2RBE5	cDNA, FLJ95468, highly similar to Homo sapiens transcriptional coactivator tubedown-100	3	3.67		2157700	1999950	0
P06132	UROD	Uroporphyrinogen decarboxylase	2	3.46		1953300	1098295	0
B7Z6E8	B7Z6E8	cDNA FLJ59425, highly similar to SH3-domain kinase-binding protein 1	2	1.07		1950650	1650250	0
O95831-3	AIFM1	Apoptosis-inducing factor 1, mitochondrial	3	3.09		1885500	2124250	0
Q7L014	DDX46	Probable ATP-dependent RNA helicase DDX46	3	3.16		1842100	1842550	0
P54886-2	ALDH18A1	Delta-1-pyrroline-5-carboxylate synthase	4	5.27		1839250	2071600	0
B4DI06	B4DI06	2',3'-cyclic-nucleotide 3'-phosphodiesterase	3	4.78		1.81753e+06	1846200	0
K7EP46	THOP1	Thimet oligopeptidase	2	16.41		1590100	1554100	0
Q16222-2	UAP1	UDP-N-acetylhexosamine pyrophosphorylase	5	11.61		1381760	1173830	0
B4DX52	DNAJB1	DnaJ homolog subfamily B member 1	4	5.03		1354700	1492600	0
P23229-4	ITGA6	Integrin alpha-6	4	7.36		1224680	1683900	0
Q14738-3	PPP2R5D	Serine/threonine-protein phosphatase 2A 56 kDa regulatory subunit delta isoform	3	3.36		945150	1316700	0
Q53T99	WDR12	Ribosome biogenesis protein WDR12	2	1.53		706365	993745	0
M0R317	STRN4	Striatin-4	1	2.47		525910	667525	0
H7C3Z6	MAP4K4	Mitogen-activated protein kinase kinase kinase kinase 4	1	2.59		449855	406750	0
V9HW41	HEL-S-71	Epididymis secretory protein Li 71	7	15.02		7.17043e+06	0	8863800
Q96I24	FUBP3	Far upstream element-binding protein 3	3	2.40		5005200	0	5180500
O95881	TXNDC12	Thioredoxin domain-containing protein 12	4	1.89		4835750	0	4448900
H0Y7C0	H0Y7C0	General vesicular transport factor p115	4	8.46		4.64877e+06	0	3858900
E5RGS4	PFDN1	Prefoldin subunit 1	4	6.60		4.43843e+06	0	4581600
O96019-2	ACTL6A	Actin-like protein 6A	3	11.72		4188550	0	5564300
P49419-2	ALDH7A1	Alpha-aminoadipic semialdehyde dehydrogenase	4	6.87		3835050	0	3773800
B4E1S3	B4E1S3	cDNA FLJ57860, highly similar to Transmembrane protein 109	2	6.01		3754750	0	2764750
Q8NBJ5	COLGALT1	Procollagen galactosyltransferase 1	4	3.87		3212100	0	4249550
Q5HYD9	DKFZp686M0619	Uncharacterized protein DKFZp686M0619	2	6.13		2662050	0	2091850
E7EMM2	E7EMM2	AP-3 complex subunit delta-1	5	10.24		2.56487e+06	0	2246200
H7BYD0	NDUFA5	Complex I subunit B13	2	4.31		1880550	0	1969200
P49792	RANBP2	E3 SUMO-protein ligase RanBP2	3	4.08		1657650	0	1252200
Q9Y4Z0	LSM4	U6 snRNA-associated Sm-like protein LSm4	3	4.68		1377850	0	1967740
Q8NBX0	SCCPDH	Saccharopine dehydrogenase-like oxidoreductase	2	3.73		776485	0	541125
A8K8K1	A8K8K1	RNA 3'-terminal phosphate cyclase	2	3.50		711880	0	754947
Q6P1J9	CDC73	Parafibromin	3	3.70		454055	0	474990
Q71U36-2	TUBA1A	Tubulin alpha-1A chain	1	9.10		414160	0	582613
F8WBH3	F8WBH3	Aldehyde dehydrogenase family 16 member A1	1	1.65		80251.5	0	273262
Q4VCS5	AMOT	Angiomotin	25	134.05		0	31581650	55816000
Q49AN9	SNRPG	Small nuclear ribonucleoprotein G	2	9.83		0	13237000	16870500
K7EQ02	DAZAP1	DAZ-associated protein 1	3	2.96		0	8684250	8400000
Q53FX5	Q53FX5	Lin-7 homolog C variant	3	7.80		0	6.90287e+06	5125500
Q2TNI1	CAV1	Caveolin	3	4.16		0	6002200	5116550
Q9Y3C6	PPIL1	Peptidyl-prolyl cis-trans isomerase-like 1	2	3.34		0	5517450	5196200
Q6FGB3	PCBD	4a-hydroxytetrahydrobiopterin dehydratase	3	5.22		0	3858500	5810850
H3BQZ7	HNRNPUL2-BSCL2	HCG2044799	6	9.66		0	2.86793e+06	3663600
Q14166	TTLL12	Tubulin--tyrosine ligase-like protein 12	4	3.96		0	2825300	3.04513e+06
B4DT77	B4DT77	Annexin	4	24.83		0	2378000	2522400
Q9BUB1	PRKAR2A	cAMP-dependent protein kinase type II-alpha regulatory subunit	4	14.34		0	2146300	2.20483e+06
E9PDE8	HSPA4L	Heat shock 70 kDa protein 4L	4	11.11		0	2122200	2810200
P61019-2	RAB2A	Ras-related protein Rab-2A	4	29.00		0	2118500	2.83477e+06
Q7Z524	Q7Z524	HUMEEP	3	5.85		0	1992650	2619700
O43681	GET3	ATPase GET3	3	3.33		0	1.59447e+06	2137700
O15260-2	SURF4	Surfeit locus protein 4	2	26.69		0	1398850	2354850
Q8IY67-2	RAVER1	Ribonucleoprotein PTB-binding 1	2	2.57		0	1125590	1095800
A1A528	ZW10	Centromere/kinetochore protein zw10 homolog	3	7.95		0	817050	585465
B4DW31	B4DW31	cDNA FLJ54186, highly similar to Nuclear receptor-binding protein	2	2.07		0	554023	617097
Q5VTU3	Q5VTU3	Dynein light chain Tctex-type 1	1	24.86		0	507160	830385
Q6UW50	TOM1	TOM1	2	4.74		0	260545	299917
F8W1Z8	ARL1	ADP-ribosylation factor-like protein 1	1	2.37		0	198850	183605
